# Supplementary material for: Baseline gut microbiome features associated with fecal calprotectin response to exclusive enteral nutrition in pediatric Crohn’s disease
Source: Front Pediatr. 2026 Jun 8;14:1833193. doi: 10.3389/fped.2026.1833193 (PMC13284047; doi:10.3389/fped.2026.1833193)
Supplement: Supplementary file 1 [file Datasheet1.zip]

Archive with 17 entries (16 files):
- Source_Data/
- Source_Data/Fig4_oof_predictions.tsv
- Source_Data/Fig5_metabolite_axis_highlights.tsv
- Source_Data/Fig4_top_features.tsv
- Source_Data/Fig2_key_genera_effects.tsv
- Source_Data/VAL_metabolite_changes.tsv
- Source_Data/Fig4_calibration_bins.tsv
- Source_Data/SOURCE_DATA_MAP.tsv
- Source_Data/Fig2_key_genera_subject_deltas.tsv
- Source_Data/Fig3_followup_taxa_points.tsv
- Source_Data/Fig2_key_metabolites.tsv
- Source_Data/Fig5_genus_direction_concordance_by_genus.tsv
- Source_Data/Fig4_performance_summary.tsv
- Source_Data/Fig3_nmr_persistence.tsv
- Source_Data/Fig3_followup_taxa_by_response.tsv
- Source_Data/Fig5_genus_direction_concordance_by_row.tsv
- README.txt
