# Supplementary material for: Baseline gut microbiome features associated with fecal calprotectin response to exclusive enteral nutrition in pediatric Crohn’s disease
Source: Front Pediatr. 2026 Jun 8;14:1833193. doi: 10.3389/fped.2026.1833193 (PMC13284047; doi:10.3389/fped.2026.1833193)
Supplement: Supplementary file 1 [file Datasheet1.zip › Source_Data/Fig4_oof_predictions.tsv]

feature_level	repeat	fold	sample_id	y_true	p_pred	C_selected
Genus	1	1	P32_Baseline	0	0.48817222074461947	0.01
Genus	1	1	P54_Baseline	1	0.431907784346404	0.01
Genus	1	1	P5_Baseline	1	0.3084178805684173	0.01
Genus	1	1	P60_Baseline	0	0.440969263977504	0.01
Genus	1	1	P67_Baseline	1	0.4528219928795752	0.01
Genus	1	1	P9_Baseline	0	0.35992575745119726	0.01
Genus	1	2	P10_Baseline	1	0.2821663206316071	0.1
Genus	1	2	P12_Baseline	0	0.4983095143130305	0.1
Genus	1	2	P23_Baseline	0	0.5761552915942776	0.1
Genus	1	2	P43_Baseline	0	0.11061466268944445	0.1
Genus	1	2	P55_Baseline	1	0.14038834380628032	0.1
Genus	1	2	P62_Baseline	1	0.687542870535277	0.1
Genus	1	3	P18_Baseline	1	0.3854542416599345	0.01
Genus	1	3	P26_Baseline	0	0.4506862676327429	0.01
Genus	1	3	P29_Baseline	0	0.3055150201694354	0.01
Genus	1	3	P4_Baseline	0	0.34857727084227824	0.01
Genus	1	3	P65_Baseline	1	0.36711459877220326	0.01
Genus	1	3	P7_Baseline	0	0.6162142421788539	0.01
Genus	2	1	P18_Baseline	1	0.2233835427581686	0.1
Genus	2	1	P26_Baseline	0	0.30075327004930086	0.1
Genus	2	1	P32_Baseline	0	0.6197573016020671	0.1
Genus	2	1	P60_Baseline	0	0.21195657321095043	0.1
Genus	2	1	P65_Baseline	1	0.16215996437925517	0.1
Genus	2	1	P67_Baseline	1	0.6270093656473603	0.1
Genus	2	2	P10_Baseline	1	0.3671531111077784	0.01
Genus	2	2	P23_Baseline	0	0.4222355792718174	0.01
Genus	2	2	P43_Baseline	0	0.33146134336533833	0.01
Genus	2	2	P4_Baseline	0	0.29604036253194793	0.01
Genus	2	2	P55_Baseline	1	0.3540368276587675	0.01
Genus	2	2	P5_Baseline	1	0.4633613174045788	0.01
Genus	2	3	P12_Baseline	0	0.8340915258885585	1.0
Genus	2	3	P29_Baseline	0	0.0828875858805306	1.0
Genus	2	3	P54_Baseline	1	0.792545058644485	1.0
Genus	2	3	P62_Baseline	1	0.9645780116433086	1.0
Genus	2	3	P7_Baseline	0	0.8693605843360336	1.0
Genus	2	3	P9_Baseline	0	0.061620473715207895	1.0
Genus	3	1	P32_Baseline	0	0.5836500988620124	0.01
Genus	3	1	P43_Baseline	0	0.3681020862641141	0.01
Genus	3	1	P54_Baseline	1	0.4561401635223599	0.01
Genus	3	1	P5_Baseline	1	0.3160047803949904	0.01
Genus	3	1	P65_Baseline	1	0.3477392452482555	0.01
Genus	3	1	P7_Baseline	0	0.5062705682443251	0.01
Genus	3	2	P18_Baseline	1	0.2710194438516174	1.0
Genus	3	2	P23_Baseline	0	0.7579251028852229	1.0
Genus	3	2	P26_Baseline	0	0.14359084738108518	1.0
Genus	3	2	P55_Baseline	1	0.09295054660959404	1.0
Genus	3	2	P60_Baseline	0	0.28298720496526125	1.0
Genus	3	2	P62_Baseline	1	0.33565818037188755	1.0
Genus	3	3	P10_Baseline	1	0.03177091255196331	1.0
Genus	3	3	P12_Baseline	0	0.629856437668525	1.0
Genus	3	3	P29_Baseline	0	0.07284162007539824	1.0
Genus	3	3	P4_Baseline	0	0.0069037036896669205	1.0
Genus	3	3	P67_Baseline	1	0.028256439574189066	1.0
Genus	3	3	P9_Baseline	0	0.016106538759459266	1.0
Genus	4	1	P43_Baseline	0	0.35420988465001385	0.01
Genus	4	1	P55_Baseline	1	0.40737366987441154	0.01
Genus	4	1	P60_Baseline	0	0.39308712394920475	0.01
Genus	4	1	P62_Baseline	1	0.5884040866799395	0.01
Genus	4	1	P65_Baseline	1	0.45883551301880265	0.01
Genus	4	1	P7_Baseline	0	0.49510013905868105	0.01
Genus	4	2	P12_Baseline	0	0.46612195372619	0.01
Genus	4	2	P18_Baseline	1	0.49618326875141744	0.01
Genus	4	2	P29_Baseline	0	0.37138396138490803	0.01
Genus	4	2	P4_Baseline	0	0.3272571322575152	0.01
Genus	4	2	P5_Baseline	1	0.4031197091855674	0.01
Genus	4	2	P67_Baseline	1	0.45485039820069445	0.01
Genus	4	3	P10_Baseline	1	0.4683166880344674	0.01
Genus	4	3	P23_Baseline	0	0.56483589507855	0.01
Genus	4	3	P26_Baseline	0	0.45478406122176934	0.01
Genus	4	3	P32_Baseline	0	0.49232574126277384	0.01
Genus	4	3	P54_Baseline	1	0.4683611049734498	0.01
Genus	4	3	P9_Baseline	0	0.3098971207902685	0.01
Genus	5	1	P12_Baseline	0	0.5123750870301705	0.01
Genus	5	1	P18_Baseline	1	0.5647679850007414	0.01
Genus	5	1	P32_Baseline	0	0.5065205307940435	0.01
Genus	5	1	P54_Baseline	1	0.4991484247034	0.01
Genus	5	1	P55_Baseline	1	0.4115368350559052	0.01
Genus	5	1	P7_Baseline	0	0.5879096124050438	0.01
Genus	5	2	P10_Baseline	1	0.30340173939566906	0.01
Genus	5	2	P23_Baseline	0	0.5118870583099174	0.01
Genus	5	2	P26_Baseline	0	0.37485493574688794	0.01
Genus	5	2	P62_Baseline	1	0.38765159043376923	0.01
Genus	5	2	P67_Baseline	1	0.31468657388954474	0.01
Genus	5	2	P9_Baseline	0	0.26292738279128997	0.01
Genus	5	3	P29_Baseline	0	0.0012761072295669204	100.0
Genus	5	3	P43_Baseline	0	0.0021544743404220243	100.0
Genus	5	3	P4_Baseline	0	0.01225640734293962	100.0
Genus	5	3	P5_Baseline	1	2.6477067789401087e-05	100.0
Genus	5	3	P60_Baseline	0	0.8391606514329352	100.0
Genus	5	3	P65_Baseline	1	0.011399990903379367	100.0
Genus	6	1	P12_Baseline	0	0.4973560593093796	0.01
Genus	6	1	P18_Baseline	1	0.4967210082877533	0.01
Genus	6	1	P43_Baseline	0	0.30112403727045517	0.01
Genus	6	1	P65_Baseline	1	0.3632761034560973	0.01
Genus	6	1	P67_Baseline	1	0.43358451848467383	0.01
Genus	6	1	P7_Baseline	0	0.6054618697787777	0.01
Genus	6	2	P10_Baseline	1	0.9373226815853216	100.0
Genus	6	2	P23_Baseline	0	0.22165462442579428	100.0
Genus	6	2	P32_Baseline	0	0.9913252814345993	100.0
Genus	6	2	P5_Baseline	1	0.0006382759058900679	100.0
Genus	6	2	P60_Baseline	0	0.9236073885585145	100.0
Genus	6	2	P62_Baseline	1	0.9820574937070182	100.0
Genus	6	3	P26_Baseline	0	0.37163386340105703	0.01
Genus	6	3	P29_Baseline	0	0.3353019194725447	0.01
Genus	6	3	P4_Baseline	0	0.3213783479026329	0.01
Genus	6	3	P54_Baseline	1	0.4046431874768384	0.01
Genus	6	3	P55_Baseline	1	0.3196266917656497	0.01
Genus	6	3	P9_Baseline	0	0.3587111485967509	0.01
Genus	7	1	P12_Baseline	0	0.4623868045142381	0.01
Genus	7	1	P26_Baseline	0	0.39813743370692817	0.01
Genus	7	1	P5_Baseline	1	0.4317045885524849	0.01
Genus	7	1	P62_Baseline	1	0.5019274903755998	0.01
Genus	7	1	P67_Baseline	1	0.425218256541915	0.01
Genus	7	1	P9_Baseline	0	0.3641370941359045	0.01
Genus	7	2	P10_Baseline	1	0.4095557531812979	0.01
Genus	7	2	P23_Baseline	0	0.5283441345444387	0.01
Genus	7	2	P43_Baseline	0	0.3381392468841421	0.01
Genus	7	2	P4_Baseline	0	0.30067169545597977	0.01
Genus	7	2	P54_Baseline	1	0.440397127749375	0.01
Genus	7	2	P65_Baseline	1	0.40191720372977235	0.01
Genus	7	3	P18_Baseline	1	0.16430538498684266	1.0
Genus	7	3	P29_Baseline	0	0.016569132466528816	1.0
Genus	7	3	P32_Baseline	0	0.8435834901543252	1.0
Genus	7	3	P55_Baseline	1	0.2695032011591942	1.0
Genus	7	3	P60_Baseline	0	0.2750596289564375	1.0
Genus	7	3	P7_Baseline	0	0.9113860874100705	1.0
Genus	8	1	P10_Baseline	1	0.45829107723090756	0.01
Genus	8	1	P23_Baseline	0	0.42094207328837385	0.01
Genus	8	1	P5_Baseline	1	0.3821904396004161	0.01
Genus	8	1	P60_Baseline	0	0.4359597574722003	0.01
Genus	8	1	P65_Baseline	1	0.41535606979051426	0.01
Genus	8	1	P9_Baseline	0	0.31859509821086573	0.01
Genus	8	2	P18_Baseline	1	0.3558376956237991	1.0
Genus	8	2	P43_Baseline	0	0.004360653028133782	1.0
Genus	8	2	P4_Baseline	0	0.013208217616564185	1.0
Genus	8	2	P55_Baseline	1	0.07272656895902728	1.0
Genus	8	2	P67_Baseline	1	0.18346689080556094	1.0
Genus	8	2	P7_Baseline	0	0.8341844234729311	1.0
Genus	8	3	P12_Baseline	0	0.5044033091041712	0.01
Genus	8	3	P26_Baseline	0	0.4559502746430209	0.01
Genus	8	3	P29_Baseline	0	0.3176060557833016	0.01
Genus	8	3	P32_Baseline	0	0.5062102688041428	0.01
Genus	8	3	P54_Baseline	1	0.47952066436240537	0.01
Genus	8	3	P62_Baseline	1	0.5513966819855172	0.01
Genus	9	1	P10_Baseline	1	0.44095354453232544	0.01
Genus	9	1	P32_Baseline	0	0.5187456980962853	0.01
Genus	9	1	P43_Baseline	0	0.36058726669953606	0.01
Genus	9	1	P54_Baseline	1	0.4668410055870744	0.01
Genus	9	1	P5_Baseline	1	0.36950583401948717	0.01
Genus	9	1	P7_Baseline	0	0.5261588941802269	0.01
Genus	9	2	P26_Baseline	0	0.4247438137921444	0.01
Genus	9	2	P29_Baseline	0	0.30211409362413816	0.01
Genus	9	2	P4_Baseline	0	0.3378683995174186	0.01
Genus	9	2	P55_Baseline	1	0.3830687989973962	0.01
Genus	9	2	P62_Baseline	1	0.5484106800478069	0.01
Genus	9	2	P65_Baseline	1	0.44254794278006904	0.01
Genus	9	3	P12_Baseline	0	0.5344276748421946	0.01
Genus	9	3	P18_Baseline	1	0.577998622576324	0.01
Genus	9	3	P23_Baseline	0	0.5374616920232864	0.01
Genus	9	3	P60_Baseline	0	0.4516794883442043	0.01
Genus	9	3	P67_Baseline	1	0.44995469379436476	0.01
Genus	9	3	P9_Baseline	0	0.3841955753246442	0.01
Genus	10	1	P18_Baseline	1	0.07076891022865574	0.1
Genus	10	1	P29_Baseline	0	0.05983134826324063	0.1
Genus	10	1	P32_Baseline	0	0.770445173876673	0.1
Genus	10	1	P4_Baseline	0	0.09402871042098701	0.1
Genus	10	1	P5_Baseline	1	0.03775378320487443	0.1
Genus	10	1	P65_Baseline	1	0.08512994037330006	0.1
Genus	10	2	P55_Baseline	1	0.36230497012058166	0.01
Genus	10	2	P60_Baseline	0	0.3899090903291717	0.01
Genus	10	2	P62_Baseline	1	0.49223734575317185	0.01
Genus	10	2	P67_Baseline	1	0.36316014973259436	0.01
Genus	10	2	P7_Baseline	0	0.48961095145620315	0.01
Genus	10	2	P9_Baseline	0	0.3184412564812982	0.01
Genus	10	3	P10_Baseline	1	0.4024455709657955	0.01
Genus	10	3	P12_Baseline	0	0.508772606006111	0.01
Genus	10	3	P23_Baseline	0	0.5543610332578404	0.01
Genus	10	3	P26_Baseline	0	0.42169404646566727	0.01
Genus	10	3	P43_Baseline	0	0.33010334069910713	0.01
Genus	10	3	P54_Baseline	1	0.4584692812375187	0.01
Genus	11	1	P18_Baseline	1	0.4265519327748063	0.01
Genus	11	1	P43_Baseline	0	0.39173534266465343	0.01
Genus	11	1	P5_Baseline	1	0.3714266658422818	0.01
Genus	11	1	P60_Baseline	0	0.4740118413945507	0.01
Genus	11	1	P62_Baseline	1	0.48654465190128426	0.01
Genus	11	1	P7_Baseline	0	0.5046024658026954	0.01
Genus	11	2	P10_Baseline	1	0.4529112685503186	0.01
Genus	11	2	P32_Baseline	0	0.45007243813825787	0.01
Genus	11	2	P4_Baseline	0	0.2829171322429976	0.01
Genus	11	2	P54_Baseline	1	0.44913427562070185	0.01
Genus	11	2	P65_Baseline	1	0.39565169270590456	0.01
Genus	11	2	P9_Baseline	0	0.28763817800286257	0.01
Genus	11	3	P12_Baseline	0	0.5506580572113181	0.01
Genus	11	3	P23_Baseline	0	0.5292213938969688	0.01
Genus	11	3	P26_Baseline	0	0.36015292449645536	0.01
Genus	11	3	P29_Baseline	0	0.3117769787739393	0.01
Genus	11	3	P55_Baseline	1	0.34245403991831086	0.01
Genus	11	3	P67_Baseline	1	0.3903738251209345	0.01
Genus	12	1	P29_Baseline	0	0.2773937513947292	0.01
Genus	12	1	P54_Baseline	1	0.38338684647058696	0.01
Genus	12	1	P55_Baseline	1	0.3012126450476278	0.01
Genus	12	1	P60_Baseline	0	0.33036551159735233	0.01
Genus	12	1	P67_Baseline	1	0.3318171075360033	0.01
Genus	12	1	P7_Baseline	0	0.47309023672500333	0.01
Genus	12	2	P10_Baseline	1	0.6802946662734208	1.0
Genus	12	2	P32_Baseline	0	0.8702916521416362	1.0
Genus	12	2	P4_Baseline	0	0.015180089458247583	1.0
Genus	12	2	P5_Baseline	1	0.009583944470028695	1.0
Genus	12	2	P62_Baseline	1	0.717555866015754	1.0
Genus	12	2	P9_Baseline	0	0.01831375485530622	1.0
Genus	12	3	P12_Baseline	0	0.5169681778975366	0.01
Genus	12	3	P18_Baseline	1	0.5244937634759722	0.01
Genus	12	3	P23_Baseline	0	0.5593856813940352	0.01
Genus	12	3	P26_Baseline	0	0.47509497936469486	0.01
Genus	12	3	P43_Baseline	0	0.33443720778670133	0.01
Genus	12	3	P65_Baseline	1	0.3611122422671718	0.01
Genus	13	1	P10_Baseline	1	0.37308416641682307	0.01
Genus	13	1	P4_Baseline	0	0.32553380047538016	0.01
Genus	13	1	P54_Baseline	1	0.46347502005100366	0.01
Genus	13	1	P62_Baseline	1	0.46753968359948594	0.01
Genus	13	1	P7_Baseline	0	0.545857957759453	0.01
Genus	13	1	P9_Baseline	0	0.29697639653719404	0.01
Genus	13	2	P12_Baseline	0	0.5074915668023551	0.01
Genus	13	2	P18_Baseline	1	0.6072243686981063	0.01
Genus	13	2	P26_Baseline	0	0.35343976687013284	0.01
Genus	13	2	P43_Baseline	0	0.29677629998130756	0.01
Genus	13	2	P55_Baseline	1	0.36308639540065624	0.01
Genus	13	2	P67_Baseline	1	0.41973898794149095	0.01
Genus	13	3	P23_Baseline	0	0.3843622241596444	0.1
Genus	13	3	P29_Baseline	0	0.051617540306405085	0.1
Genus	13	3	P32_Baseline	0	0.7711553303960912	0.1
Genus	13	3	P5_Baseline	1	0.10530534654775507	0.1
Genus	13	3	P60_Baseline	0	0.4528036143314502	0.1
Genus	13	3	P65_Baseline	1	0.32048878929024	0.1
Genus	14	1	P10_Baseline	1	0.38192312387296534	0.01
Genus	14	1	P12_Baseline	0	0.5186312504840973	0.01
Genus	14	1	P26_Baseline	0	0.38358191888510307	0.01
Genus	14	1	P4_Baseline	0	0.2712352507293119	0.01
Genus	14	1	P55_Baseline	1	0.3254608875933921	0.01
Genus	14	1	P65_Baseline	1	0.3973570100297506	0.01
Genus	14	2	P18_Baseline	1	0.39178395092437235	0.01
Genus	14	2	P43_Baseline	0	0.37829285000146423	0.01
Genus	14	2	P5_Baseline	1	0.37720591178031626	0.01
Genus	14	2	P62_Baseline	1	0.4779989279425732	0.01
Genus	14	2	P7_Baseline	0	0.5148965993090986	0.01
Genus	14	2	P9_Baseline	0	0.39836814545411486	0.01
Genus	14	3	P23_Baseline	0	0.5325871570237188	0.01
Genus	14	3	P29_Baseline	0	0.29549434764504134	0.01
Genus	14	3	P32_Baseline	0	0.4351011615335024	0.01
Genus	14	3	P54_Baseline	1	0.4434623382826559	0.01
Genus	14	3	P60_Baseline	0	0.389427456436972	0.01
Genus	14	3	P67_Baseline	1	0.41752495549207613	0.01
Genus	15	1	P10_Baseline	1	0.2861450955998318	0.01
Genus	15	1	P23_Baseline	0	0.4992062934751019	0.01
Genus	15	1	P29_Baseline	0	0.2934737817846402	0.01
Genus	15	1	P4_Baseline	0	0.26665277758851297	0.01
Genus	15	1	P54_Baseline	1	0.38573808022311123	0.01
Genus	15	1	P67_Baseline	1	0.2848768477997512	0.01
Genus	15	2	P18_Baseline	1	0.4584333236205747	0.01
Genus	15	2	P32_Baseline	0	0.5673734665802537	0.01
Genus	15	2	P43_Baseline	0	0.36400641051820853	0.01
Genus	15	2	P55_Baseline	1	0.4604832676387835	0.01
Genus	15	2	P5_Baseline	1	0.3322512234780647	0.01
Genus	15	2	P9_Baseline	0	0.40029982495777466	0.01
Genus	15	3	P12_Baseline	0	0.534430963338605	0.01
Genus	15	3	P26_Baseline	0	0.46317665231733507	0.01
Genus	15	3	P60_Baseline	0	0.3948500390883259	0.01
Genus	15	3	P62_Baseline	1	0.6464666443608608	0.01
Genus	15	3	P65_Baseline	1	0.4465558381628208	0.01
Genus	15	3	P7_Baseline	0	0.5860732998839562	0.01
Genus	16	1	P10_Baseline	1	0.42899920185498647	0.01
Genus	16	1	P18_Baseline	1	0.5580127691234784	0.01
Genus	16	1	P26_Baseline	0	0.4044021947720197	0.01
Genus	16	1	P32_Baseline	0	0.4709921457161123	0.01
Genus	16	1	P43_Baseline	0	0.33271047738589904	0.01
Genus	16	1	P55_Baseline	1	0.39698094392650346	0.01
Genus	16	2	P12_Baseline	0	0.5028265931762936	0.01
Genus	16	2	P4_Baseline	0	0.3091544049536902	0.01
Genus	16	2	P62_Baseline	1	0.5452800465904057	0.01
Genus	16	2	P65_Baseline	1	0.4441475516780618	0.01
Genus	16	2	P67_Baseline	1	0.39807524027312474	0.01
Genus	16	2	P9_Baseline	0	0.33258607112443844	0.01
Genus	16	3	P23_Baseline	0	0.4603068129712545	0.01
Genus	16	3	P29_Baseline	0	0.3028092951279823	0.01
Genus	16	3	P54_Baseline	1	0.46371661013955817	0.01
Genus	16	3	P5_Baseline	1	0.44125580505889056	0.01
Genus	16	3	P60_Baseline	0	0.41756936591215454	0.01
Genus	16	3	P7_Baseline	0	0.4929658436861532	0.01
Genus	17	1	P10_Baseline	1	0.48650003868943237	0.01
Genus	17	1	P18_Baseline	1	0.543654278104102	0.01
Genus	17	1	P23_Baseline	0	0.5659982582348683	0.01
Genus	17	1	P32_Baseline	0	0.525885777214318	0.01
Genus	17	1	P54_Baseline	1	0.5309123780567795	0.01
Genus	17	1	P7_Baseline	0	0.6399204413252909	0.01
Genus	17	2	P26_Baseline	0	0.38262560735236223	0.01
Genus	17	2	P29_Baseline	0	0.27568233629967065	0.01
Genus	17	2	P43_Baseline	0	0.35469476376718406	0.01
Genus	17	2	P55_Baseline	1	0.39820721834050804	0.01
Genus	17	2	P5_Baseline	1	0.3544541125974328	0.01
Genus	17	2	P65_Baseline	1	0.3567221850934689	0.01
Genus	17	3	P12_Baseline	0	0.6064540085771236	0.1
Genus	17	3	P4_Baseline	0	0.1346741734378913	0.1
Genus	17	3	P60_Baseline	0	0.5263176623005315	0.1
Genus	17	3	P62_Baseline	1	0.45712037163312347	0.1
Genus	17	3	P67_Baseline	1	0.28402434658912146	0.1
Genus	17	3	P9_Baseline	0	0.2814879973472284	0.1
Genus	18	1	P10_Baseline	1	0.2890371249167957	10.0
Genus	18	1	P18_Baseline	1	0.0010468096234875373	10.0
Genus	18	1	P26_Baseline	0	0.2586842720936751	10.0
Genus	18	1	P4_Baseline	0	0.007514534306317819	10.0
Genus	18	1	P65_Baseline	1	0.0021704018505310087	10.0
Genus	18	1	P9_Baseline	0	0.005371786281445475	10.0
Genus	18	2	P12_Baseline	0	0.49137257052183797	0.01
Genus	18	2	P32_Baseline	0	0.44036613032285976	0.01
Genus	18	2	P55_Baseline	1	0.38546571906747035	0.01
Genus	18	2	P5_Baseline	1	0.4143858359849234	0.01
Genus	18	2	P60_Baseline	0	0.44026084486620387	0.01
Genus	18	2	P67_Baseline	1	0.45194272928265483	0.01
Genus	18	3	P23_Baseline	0	0.5397321309435854	0.01
Genus	18	3	P29_Baseline	0	0.31576474831259005	0.01
Genus	18	3	P43_Baseline	0	0.36735949019189945	0.01
Genus	18	3	P54_Baseline	1	0.46337367551374525	0.01
Genus	18	3	P62_Baseline	1	0.4998282336480886	0.01
Genus	18	3	P7_Baseline	0	0.525070097139455	0.01
Genus	19	1	P12_Baseline	0	0.5423379652344169	0.01
Genus	19	1	P26_Baseline	0	0.3702185770994941	0.01
Genus	19	1	P55_Baseline	1	0.36694906855683845	0.01
Genus	19	1	P65_Baseline	1	0.39050745403041165	0.01
Genus	19	1	P67_Baseline	1	0.4014118292556565	0.01
Genus	19	1	P7_Baseline	0	0.5546922175256885	0.01
Genus	19	2	P29_Baseline	0	0.327095740009339	0.01
Genus	19	2	P32_Baseline	0	0.5577994331410338	0.01
Genus	19	2	P43_Baseline	0	0.4502680441049491	0.01
Genus	19	2	P54_Baseline	1	0.4528892386597768	0.01
Genus	19	2	P5_Baseline	1	0.32040635738903284	0.01
Genus	19	2	P62_Baseline	1	0.4907993027749658	0.01
Genus	19	3	P10_Baseline	1	0.4090795253122543	1.0
Genus	19	3	P18_Baseline	1	0.299781558781099	1.0
Genus	19	3	P23_Baseline	0	0.872322823542571	1.0
Genus	19	3	P4_Baseline	0	0.14905571656528838	1.0
Genus	19	3	P60_Baseline	0	0.705950654240633	1.0
Genus	19	3	P9_Baseline	0	0.06567356841499428	1.0
Genus	20	1	P10_Baseline	1	0.39275885888175005	0.01
Genus	20	1	P29_Baseline	0	0.32728492835221806	0.01
Genus	20	1	P43_Baseline	0	0.4087084248378712	0.01
Genus	20	1	P62_Baseline	1	0.48711345948794366	0.01
Genus	20	1	P65_Baseline	1	0.4739526630911886	0.01
Genus	20	1	P9_Baseline	0	0.3092357869566258	0.01
Genus	20	2	P12_Baseline	0	0.36157206551818555	0.1
Genus	20	2	P32_Baseline	0	0.5673525444361973	0.1
Genus	20	2	P4_Baseline	0	0.05667179051052693	0.1
Genus	20	2	P54_Baseline	1	0.35048578032985384	0.1
Genus	20	2	P5_Baseline	1	0.10871726535942008	0.1
Genus	20	2	P67_Baseline	1	0.41386475417370466	0.1
Genus	20	3	P18_Baseline	1	0.5353335351805074	0.01
Genus	20	3	P23_Baseline	0	0.5470832710579316	0.01
Genus	20	3	P26_Baseline	0	0.43000239262970724	0.01
Genus	20	3	P55_Baseline	1	0.4467252037320447	0.01
Genus	20	3	P60_Baseline	0	0.39119316064122767	0.01
Genus	20	3	P7_Baseline	0	0.5810304577443738	0.01
Genus	21	1	P10_Baseline	1	0.25081425100638177	0.01
Genus	21	1	P26_Baseline	0	0.2761365265639972	0.01
Genus	21	1	P4_Baseline	0	0.2311331287246946	0.01
Genus	21	1	P55_Baseline	1	0.26681961497353035	0.01
Genus	21	1	P67_Baseline	1	0.2836713120394914	0.01
Genus	21	1	P9_Baseline	0	0.23457822459822317	0.01
Genus	21	2	P18_Baseline	1	0.12759743266205603	0.1
Genus	21	2	P29_Baseline	0	0.05245557301919336	0.1
Genus	21	2	P32_Baseline	0	0.7531454644130804	0.1
Genus	21	2	P54_Baseline	1	0.6683098968586546	0.1
Genus	21	2	P65_Baseline	1	0.17532717315544527	0.1
Genus	21	2	P7_Baseline	0	0.8529165166698051	0.1
Genus	21	3	P12_Baseline	0	0.4738383946810581	0.01
Genus	21	3	P23_Baseline	0	0.47815553731509375	0.01
Genus	21	3	P43_Baseline	0	0.4041848834298078	0.01
Genus	21	3	P5_Baseline	1	0.4627141124434391	0.01
Genus	21	3	P60_Baseline	0	0.4870109887337107	0.01
Genus	21	3	P62_Baseline	1	0.5477112741489991	0.01
Genus	22	1	P18_Baseline	1	0.33416318314333865	0.01
Genus	22	1	P4_Baseline	0	0.3367845340875537	0.01
Genus	22	1	P5_Baseline	1	0.3391596900373651	0.01
Genus	22	1	P65_Baseline	1	0.3301487567067155	0.01
Genus	22	1	P7_Baseline	0	0.5411072559862379	0.01
Genus	22	1	P9_Baseline	0	0.3797172379581605	0.01
Genus	22	2	P10_Baseline	1	0.661225875607548	10.0
Genus	22	2	P29_Baseline	0	0.002117013619008146	10.0
Genus	22	2	P32_Baseline	0	0.8510644666646389	10.0
Genus	22	2	P54_Baseline	1	0.9634426362935793	10.0
Genus	22	2	P60_Baseline	0	0.5750518981090481	10.0
Genus	22	2	P62_Baseline	1	0.5273032774884246	10.0
Genus	22	3	P12_Baseline	0	0.5281590765538475	0.01
Genus	22	3	P23_Baseline	0	0.5246557098899828	0.01
Genus	22	3	P26_Baseline	0	0.3651127953071322	0.01
Genus	22	3	P43_Baseline	0	0.30337977615144607	0.01
Genus	22	3	P55_Baseline	1	0.3522275722612021	0.01
Genus	22	3	P67_Baseline	1	0.390755004792935	0.01
Genus	23	1	P10_Baseline	1	0.27179520152438064	0.01
Genus	23	1	P26_Baseline	0	0.359997492807344	0.01
Genus	23	1	P43_Baseline	0	0.34849047780680675	0.01
Genus	23	1	P62_Baseline	1	0.3869398537803255	0.01
Genus	23	1	P67_Baseline	1	0.2954854271195322	0.01
Genus	23	1	P7_Baseline	0	0.5527791314275567	0.01
Genus	23	2	P18_Baseline	1	0.003840909680809794	1.0
Genus	23	2	P32_Baseline	0	0.9190367407249697	1.0
Genus	23	2	P4_Baseline	0	0.018335116824676048	1.0
Genus	23	2	P5_Baseline	1	0.0017448159364966984	1.0
Genus	23	2	P65_Baseline	1	0.012594463086940932	1.0
Genus	23	2	P9_Baseline	0	0.060356212828133526	1.0
Genus	23	3	P12_Baseline	0	0.9779546031689005	100.0
Genus	23	3	P23_Baseline	0	0.8768955210221485	100.0
Genus	23	3	P29_Baseline	0	0.012393363724339138	100.0
Genus	23	3	P54_Baseline	1	0.5865103380472221	100.0
Genus	23	3	P55_Baseline	1	0.00030290763223714186	100.0
Genus	23	3	P60_Baseline	0	0.48613360704601705	100.0
Genus	24	1	P10_Baseline	1	0.2704000850697735	0.01
Genus	24	1	P23_Baseline	0	0.45276674590154237	0.01
Genus	24	1	P29_Baseline	0	0.2614530734626551	0.01
Genus	24	1	P32_Baseline	0	0.2812672586533095	0.01
Genus	24	1	P55_Baseline	1	0.29021455731198115	0.01
Genus	24	1	P67_Baseline	1	0.2982013298518132	0.01
Genus	24	2	P18_Baseline	1	0.43510385711431726	0.01
Genus	24	2	P26_Baseline	0	0.4265278489612749	0.01
Genus	24	2	P4_Baseline	0	0.35068378980614195	0.01
Genus	24	2	P54_Baseline	1	0.4749001885259074	0.01
Genus	24	2	P5_Baseline	1	0.32578372079297085	0.01
Genus	24	2	P9_Baseline	0	0.4232754211820503	0.01
Genus	24	3	P12_Baseline	0	0.5122881218654546	0.01
Genus	24	3	P43_Baseline	0	0.36747428129714504	0.01
Genus	24	3	P60_Baseline	0	0.411713769952655	0.01
Genus	24	3	P62_Baseline	1	0.622269720698178	0.01
Genus	24	3	P65_Baseline	1	0.45431253555691375	0.01
Genus	24	3	P7_Baseline	0	0.5454146011769273	0.01
Genus	25	1	P23_Baseline	0	0.3607291888410599	0.1
Genus	25	1	P32_Baseline	0	0.6828796459088298	0.1
Genus	25	1	P4_Baseline	0	0.08934902364106911	0.1
Genus	25	1	P55_Baseline	1	0.3595605321459363	0.1
Genus	25	1	P5_Baseline	1	0.1989204738974883	0.1
Genus	25	1	P65_Baseline	1	0.22206843784681807	0.1
Genus	25	2	P10_Baseline	1	0.014764022470090172	1.0
Genus	25	2	P18_Baseline	1	0.5470968221566188	1.0
Genus	25	2	P29_Baseline	0	0.03548243539147243	1.0
Genus	25	2	P43_Baseline	0	0.02035487756441185	1.0
Genus	25	2	P67_Baseline	1	0.02535864436705709	1.0
Genus	25	2	P7_Baseline	0	0.9797938538538458	1.0
Genus	25	3	P12_Baseline	0	0.5216889429891449	0.01
Genus	25	3	P26_Baseline	0	0.4383600940207819	0.01
Genus	25	3	P54_Baseline	1	0.48819147232422294	0.01
Genus	25	3	P60_Baseline	0	0.45240103136761456	0.01
Genus	25	3	P62_Baseline	1	0.538434664803484	0.01
Genus	25	3	P9_Baseline	0	0.4012407543762458	0.01
Genus	26	1	P4_Baseline	0	0.2655347759199828	0.01
Genus	26	1	P55_Baseline	1	0.3533289612810098	0.01
Genus	26	1	P60_Baseline	0	0.3364801326536175	0.01
Genus	26	1	P65_Baseline	1	0.41387823662727435	0.01
Genus	26	1	P67_Baseline	1	0.38587215853709933	0.01
Genus	26	1	P7_Baseline	0	0.5155360502315278	0.01
Genus	26	2	P10_Baseline	1	0.42775853092197436	0.01
Genus	26	2	P18_Baseline	1	0.4875488857745491	0.01
Genus	26	2	P23_Baseline	0	0.5265540833604512	0.01
Genus	26	2	P43_Baseline	0	0.37386847336752455	0.01
Genus	26	2	P62_Baseline	1	0.412503981063569	0.01
Genus	26	2	P9_Baseline	0	0.3370736384961601	0.01
Genus	26	3	P12_Baseline	0	0.48508129499284475	0.01
Genus	26	3	P26_Baseline	0	0.4240205059094728	0.01
Genus	26	3	P29_Baseline	0	0.3031190247381849	0.01
Genus	26	3	P32_Baseline	0	0.5361730495438163	0.01
Genus	26	3	P54_Baseline	1	0.4585890117996357	0.01
Genus	26	3	P5_Baseline	1	0.3689201197753196	0.01
Genus	27	1	P18_Baseline	1	0.5530393645891639	0.01
Genus	27	1	P26_Baseline	0	0.3784224259221255	0.01
Genus	27	1	P32_Baseline	0	0.4681076427445126	0.01
Genus	27	1	P43_Baseline	0	0.32649662023681886	0.01
Genus	27	1	P55_Baseline	1	0.4076962912499029	0.01
Genus	27	1	P67_Baseline	1	0.46857183446690825	0.01
Genus	27	2	P12_Baseline	0	0.4665270424129654	0.1
Genus	27	2	P54_Baseline	1	0.5904290702493187	0.1
Genus	27	2	P5_Baseline	1	0.2198016692555601	0.1
Genus	27	2	P60_Baseline	0	0.4889117238663032	0.1
Genus	27	2	P62_Baseline	1	0.7984683403013797	0.1
Genus	27	2	P7_Baseline	0	0.4772168438150768	0.1
Genus	27	3	P10_Baseline	1	0.4130477502090265	0.01
Genus	27	3	P23_Baseline	0	0.5149707693761829	0.01
Genus	27	3	P29_Baseline	0	0.3163483262865039	0.01
Genus	27	3	P4_Baseline	0	0.3311498705705302	0.01
Genus	27	3	P65_Baseline	1	0.44257950601849233	0.01
Genus	27	3	P9_Baseline	0	0.306019873248344	0.01
Genus	28	1	P10_Baseline	1	0.4447919790228456	0.01
Genus	28	1	P29_Baseline	0	0.30965902467636647	0.01
Genus	28	1	P32_Baseline	0	0.48214419699948285	0.01
Genus	28	1	P54_Baseline	1	0.4591994576794312	0.01
Genus	28	1	P5_Baseline	1	0.31833723295120875	0.01
Genus	28	1	P60_Baseline	0	0.4479483891170835	0.01
Genus	28	2	P12_Baseline	0	0.4619494919412729	0.01
Genus	28	2	P18_Baseline	1	0.4279952601463977	0.01
Genus	28	2	P43_Baseline	0	0.3816936245410686	0.01
Genus	28	2	P4_Baseline	0	0.36184803611087296	0.01
Genus	28	2	P62_Baseline	1	0.5306690513918544	0.01
Genus	28	2	P65_Baseline	1	0.3948982259164445	0.01
Genus	28	3	P23_Baseline	0	0.5172480718751346	0.01
Genus	28	3	P26_Baseline	0	0.3781264013283288	0.01
Genus	28	3	P55_Baseline	1	0.3820431811158912	0.01
Genus	28	3	P67_Baseline	1	0.39468731073116414	0.01
Genus	28	3	P7_Baseline	0	0.5535526474542818	0.01
Genus	28	3	P9_Baseline	0	0.29095474166755	0.01
Genus	29	1	P10_Baseline	1	0.29394709099904326	0.01
Genus	29	1	P4_Baseline	0	0.25602496100463923	0.01
Genus	29	1	P54_Baseline	1	0.39940396285014806	0.01
Genus	29	1	P60_Baseline	0	0.3514520235280303	0.01
Genus	29	1	P67_Baseline	1	0.2917912844966934	0.01
Genus	29	1	P9_Baseline	0	0.26405884672952334	0.01
Genus	29	2	P18_Baseline	1	0.0005724684035882004	10.0
Genus	29	2	P32_Baseline	0	0.9829847902352645	10.0
Genus	29	2	P43_Baseline	0	0.015387723945269641	10.0
Genus	29	2	P62_Baseline	1	0.9499372826649141	10.0
Genus	29	2	P65_Baseline	1	0.044385192601271155	10.0
Genus	29	2	P7_Baseline	0	0.9932999361989998	10.0
Genus	29	3	P12_Baseline	0	0.5325492876964093	0.01
Genus	29	3	P23_Baseline	0	0.4900231288509843	0.01
Genus	29	3	P26_Baseline	0	0.4015932432879757	0.01
Genus	29	3	P29_Baseline	0	0.32213221908184236	0.01
Genus	29	3	P55_Baseline	1	0.38771604723987	0.01
Genus	29	3	P5_Baseline	1	0.5339558348107752	0.01
Genus	30	1	P10_Baseline	1	0.41573425813917114	0.01
Genus	30	1	P32_Baseline	0	0.43981391460766656	0.01
Genus	30	1	P4_Baseline	0	0.3226820630111804	0.01
Genus	30	1	P54_Baseline	1	0.4594564205102932	0.01
Genus	30	1	P62_Baseline	1	0.4502249632941224	0.01
Genus	30	1	P9_Baseline	0	0.31433748178551985	0.01
Genus	30	2	P12_Baseline	0	0.5221298751221932	0.01
Genus	30	2	P23_Baseline	0	0.47043163939113386	0.01
Genus	30	2	P26_Baseline	0	0.42430498173670766	0.01
Genus	30	2	P55_Baseline	1	0.4082283729872009	0.01
Genus	30	2	P5_Baseline	1	0.48851035460103964	0.01
Genus	30	2	P65_Baseline	1	0.37105338971657426	0.01
Genus	30	3	P18_Baseline	1	0.51252724021167	0.01
Genus	30	3	P29_Baseline	0	0.34440558297570845	0.01
Genus	30	3	P43_Baseline	0	0.34096503097518965	0.01
Genus	30	3	P60_Baseline	0	0.40504823954980734	0.01
Genus	30	3	P67_Baseline	1	0.41249746411052957	0.01
Genus	30	3	P7_Baseline	0	0.5644292547490969	0.01
Genus	31	1	P12_Baseline	0	0.47527655576979716	0.01
Genus	31	1	P18_Baseline	1	0.5145933687145698	0.01
Genus	31	1	P23_Baseline	0	0.47595105624884637	0.01
Genus	31	1	P54_Baseline	1	0.4794856387434928	0.01
Genus	31	1	P5_Baseline	1	0.4246555045696258	0.01
Genus	31	1	P9_Baseline	0	0.397036428984097	0.01
Genus	31	2	P29_Baseline	0	0.29241899780242075	0.01
Genus	31	2	P32_Baseline	0	0.46855210755151117	0.01
Genus	31	2	P4_Baseline	0	0.32731257379647843	0.01
Genus	31	2	P55_Baseline	1	0.3969426635837785	0.01
Genus	31	2	P62_Baseline	1	0.5761403745975662	0.01
Genus	31	2	P65_Baseline	1	0.4511848739333836	0.01
Genus	31	3	P10_Baseline	1	0.2969544442318019	0.01
Genus	31	3	P26_Baseline	0	0.33591114051229837	0.01
Genus	31	3	P43_Baseline	0	0.3169103435782944	0.01
Genus	31	3	P60_Baseline	0	0.34401476778009343	0.01
Genus	31	3	P67_Baseline	1	0.3296131264379522	0.01
Genus	31	3	P7_Baseline	0	0.5602921095036432	0.01
Genus	32	1	P10_Baseline	1	0.14042643307466443	0.1
Genus	32	1	P12_Baseline	0	0.35400891361931247	0.1
Genus	32	1	P43_Baseline	0	0.1511565257436429	0.1
Genus	32	1	P5_Baseline	1	0.23534034158540154	0.1
Genus	32	1	P67_Baseline	1	0.14596857055355708	0.1
Genus	32	1	P9_Baseline	0	0.07970287773502899	0.1
Genus	32	2	P18_Baseline	1	0.45925784561467253	0.01
Genus	32	2	P23_Baseline	0	0.542533334848389	0.01
Genus	32	2	P54_Baseline	1	0.5146322703452143	0.01
Genus	32	2	P60_Baseline	0	0.35767066676903186	0.01
Genus	32	2	P65_Baseline	1	0.38271095771681535	0.01
Genus	32	2	P7_Baseline	0	0.5840581669013252	0.01
Genus	32	3	P26_Baseline	0	0.1249330243850134	100.0
Genus	32	3	P29_Baseline	0	3.666618573607406e-05	100.0
Genus	32	3	P32_Baseline	0	0.9460267175106142	100.0
Genus	32	3	P4_Baseline	0	0.00024112768749867092	100.0
Genus	32	3	P55_Baseline	1	0.009599367610872758	100.0
Genus	32	3	P62_Baseline	1	0.27790766822225776	100.0
Genus	33	1	P10_Baseline	1	0.4258234951798981	0.01
Genus	33	1	P23_Baseline	0	0.5558810648826344	0.01
Genus	33	1	P26_Baseline	0	0.46047086014571414	0.01
Genus	33	1	P60_Baseline	0	0.3955805645980266	0.01
Genus	33	1	P62_Baseline	1	0.5311785597441578	0.01
Genus	33	1	P65_Baseline	1	0.48129522197048	0.01
Genus	33	2	P12_Baseline	0	0.4973740088787806	0.01
Genus	33	2	P29_Baseline	0	0.32953680513360345	0.01
Genus	33	2	P4_Baseline	0	0.2820472182516683	0.01
Genus	33	2	P55_Baseline	1	0.3401810849550607	0.01
Genus	33	2	P5_Baseline	1	0.4518224490735795	0.01
Genus	33	2	P67_Baseline	1	0.3920479177307143	0.01
Genus	33	3	P18_Baseline	1	0.4747952745998518	0.01
Genus	33	3	P32_Baseline	0	0.5676826229085018	0.01
Genus	33	3	P43_Baseline	0	0.3440842536051326	0.01
Genus	33	3	P54_Baseline	1	0.5224821972802703	0.01
Genus	33	3	P7_Baseline	0	0.602293745569683	0.01
Genus	33	3	P9_Baseline	0	0.35810487016130527	0.01
Genus	34	1	P10_Baseline	1	0.265078906477841	0.01
Genus	34	1	P29_Baseline	0	0.2776022728659212	0.01
Genus	34	1	P43_Baseline	0	0.29747300252797093	0.01
Genus	34	1	P54_Baseline	1	0.39949487932729827	0.01
Genus	34	1	P67_Baseline	1	0.2669387192869711	0.01
Genus	34	1	P7_Baseline	0	0.5338091248240378	0.01
Genus	34	2	P12_Baseline	0	0.48950529991565117	1.0
Genus	34	2	P18_Baseline	1	0.02722810914744619	1.0
Genus	34	2	P26_Baseline	0	0.37172731664450576	1.0
Genus	34	2	P4_Baseline	0	0.038864072639443255	1.0
Genus	34	2	P62_Baseline	1	0.6585148576936304	1.0
Genus	34	2	P65_Baseline	1	0.020574012055408795	1.0
Genus	34	3	P23_Baseline	0	0.2819642014155536	1.0
Genus	34	3	P32_Baseline	0	0.8810332923552189	1.0
Genus	34	3	P55_Baseline	1	0.33086455732764164	1.0
Genus	34	3	P5_Baseline	1	0.0483250757229047	1.0
Genus	34	3	P60_Baseline	0	0.7556799378782271	1.0
Genus	34	3	P9_Baseline	0	0.11710700600907448	1.0
Genus	35	1	P18_Baseline	1	0.5436539297499778	0.01
Genus	35	1	P26_Baseline	0	0.3685910379734016	0.01
Genus	35	1	P29_Baseline	0	0.33473669050447846	0.01
Genus	35	1	P43_Baseline	0	0.3360676110300224	0.01
Genus	35	1	P54_Baseline	1	0.45212202171110155	0.01
Genus	35	1	P67_Baseline	1	0.4119269438931962	0.01
Genus	35	2	P32_Baseline	0	0.7368389295462672	0.1
Genus	35	2	P4_Baseline	0	0.10906342690573935	0.1
Genus	35	2	P55_Baseline	1	0.4290759421898284	0.1
Genus	35	2	P5_Baseline	1	0.23179377155627073	0.1
Genus	35	2	P62_Baseline	1	0.7665220785022596	0.1
Genus	35	2	P7_Baseline	0	0.5783601424810205	0.1
Genus	35	3	P10_Baseline	1	0.4496020759498872	0.01
Genus	35	3	P12_Baseline	0	0.5420499157870093	0.01
Genus	35	3	P23_Baseline	0	0.5212050042479557	0.01
Genus	35	3	P60_Baseline	0	0.4245042529756406	0.01
Genus	35	3	P65_Baseline	1	0.4530536191057469	0.01
Genus	35	3	P9_Baseline	0	0.322459115507599	0.01
Genus	36	1	P23_Baseline	0	0.522390980128553	0.01
Genus	36	1	P32_Baseline	0	0.48414856174653875	0.01
Genus	36	1	P43_Baseline	0	0.3238709209404292	0.01
Genus	36	1	P54_Baseline	1	0.42052034526446486	0.01
Genus	36	1	P55_Baseline	1	0.37435887483599084	0.01
Genus	36	1	P65_Baseline	1	0.3836282762447775	0.01
Genus	36	2	P18_Baseline	1	0.4394405556201779	0.01
Genus	36	2	P4_Baseline	0	0.3770635038235265	0.01
Genus	36	2	P60_Baseline	0	0.46309393493645085	0.01
Genus	36	2	P62_Baseline	1	0.3997742344194393	0.01
Genus	36	2	P67_Baseline	1	0.4371512522558783	0.01
Genus	36	2	P9_Baseline	0	0.41153161256445786	0.01
Genus	36	3	P10_Baseline	1	0.399300818420949	0.01
Genus	36	3	P12_Baseline	0	0.4958594427131872	0.01
Genus	36	3	P26_Baseline	0	0.4013720544375973	0.01
Genus	36	3	P29_Baseline	0	0.3083794938211122	0.01
Genus	36	3	P5_Baseline	1	0.48708199690751725	0.01
Genus	36	3	P7_Baseline	0	0.5636046970273383	0.01
Genus	37	1	P18_Baseline	1	0.4048652991685709	1.0
Genus	37	1	P23_Baseline	0	0.5512070116019879	1.0
Genus	37	1	P26_Baseline	0	0.04297493041058125	1.0
Genus	37	1	P4_Baseline	0	0.0222207913311519	1.0
Genus	37	1	P5_Baseline	1	0.27432693877843767	1.0
Genus	37	1	P67_Baseline	1	0.26290210272234193	1.0
Genus	37	2	P29_Baseline	0	0.32665662833635606	0.01
Genus	37	2	P43_Baseline	0	0.41456932787280276	0.01
Genus	37	2	P54_Baseline	1	0.46882303340340586	0.01
Genus	37	2	P60_Baseline	0	0.4159498882306128	0.01
Genus	37	2	P62_Baseline	1	0.5219544677887745	0.01
Genus	37	2	P65_Baseline	1	0.457211450248759	0.01
Genus	37	3	P10_Baseline	1	0.5209113127221767	1.0
Genus	37	3	P12_Baseline	0	0.6356561034909326	1.0
Genus	37	3	P32_Baseline	0	0.6020664820106231	1.0
Genus	37	3	P55_Baseline	1	0.08382654927245502	1.0
Genus	37	3	P7_Baseline	0	0.8995429769352438	1.0
Genus	37	3	P9_Baseline	0	0.018023488271999732	1.0
Genus	38	1	P10_Baseline	1	0.4010834050620628	0.01
Genus	38	1	P12_Baseline	0	0.4867408300937443	0.01
Genus	38	1	P43_Baseline	0	0.35899662937834703	0.01
Genus	38	1	P62_Baseline	1	0.5895071392741897	0.01
Genus	38	1	P65_Baseline	1	0.4560001160445086	0.01
Genus	38	1	P7_Baseline	0	0.5702609595025553	0.01
Genus	38	2	P18_Baseline	1	0.5702041649412287	0.01
Genus	38	2	P23_Baseline	0	0.5527135186911954	0.01
Genus	38	2	P26_Baseline	0	0.40768522877629026	0.01
Genus	38	2	P54_Baseline	1	0.4731431954741886	0.01
Genus	38	2	P55_Baseline	1	0.38529955868493476	0.01
Genus	38	2	P60_Baseline	0	0.3955624376131484	0.01
Genus	38	3	P29_Baseline	0	0.32754021884179174	0.01
Genus	38	3	P32_Baseline	0	0.4695611715325348	0.01
Genus	38	3	P4_Baseline	0	0.3116514169798207	0.01
Genus	38	3	P5_Baseline	1	0.33783179565027704	0.01
Genus	38	3	P67_Baseline	1	0.45510800836177645	0.01
Genus	38	3	P9_Baseline	0	0.36544478947039977	0.01
Genus	39	1	P10_Baseline	1	0.40108267769640576	0.01
Genus	39	1	P23_Baseline	0	0.528711840864596	0.01
Genus	39	1	P43_Baseline	0	0.36258749913858845	0.01
Genus	39	1	P62_Baseline	1	0.5485114480653688	0.01
Genus	39	1	P65_Baseline	1	0.4730902713736464	0.01
Genus	39	1	P7_Baseline	0	0.5648339988684496	0.01
Genus	39	2	P18_Baseline	1	0.490960652759949	0.01
Genus	39	2	P29_Baseline	0	0.34062470153997976	0.01
Genus	39	2	P32_Baseline	0	0.4771168545900482	0.01
Genus	39	2	P54_Baseline	1	0.46186963846543977	0.01
Genus	39	2	P55_Baseline	1	0.3747816461228335	0.01
Genus	39	2	P9_Baseline	0	0.38522781564535086	0.01
Genus	39	3	P12_Baseline	0	0.4877759650060355	0.01
Genus	39	3	P26_Baseline	0	0.3607648533701297	0.01
Genus	39	3	P4_Baseline	0	0.29945187688609054	0.01
Genus	39	3	P5_Baseline	1	0.40768051114886805	0.01
Genus	39	3	P60_Baseline	0	0.44515300711419714	0.01
Genus	39	3	P67_Baseline	1	0.4443151064760572	0.01
Genus	40	1	P12_Baseline	0	0.6273358478508271	1.0
Genus	40	1	P18_Baseline	1	0.0383584031545715	1.0
Genus	40	1	P26_Baseline	0	0.42873637702911	1.0
Genus	40	1	P62_Baseline	1	0.9338671620115598	1.0
Genus	40	1	P65_Baseline	1	0.028655954645446867	1.0
Genus	40	1	P7_Baseline	0	0.9148306942675384	1.0
Genus	40	2	P10_Baseline	1	0.3521236683433947	0.01
Genus	40	2	P23_Baseline	0	0.49636685838420536	0.01
Genus	40	2	P4_Baseline	0	0.2841725705229145	0.01
Genus	40	2	P54_Baseline	1	0.3928243103433008	0.01
Genus	40	2	P55_Baseline	1	0.28643552259581595	0.01
Genus	40	2	P9_Baseline	0	0.2720464466444608	0.01
Genus	40	3	P29_Baseline	0	0.03114007273480387	1.0
Genus	40	3	P32_Baseline	0	0.8982368750742398	1.0
Genus	40	3	P43_Baseline	0	0.37801590834083804	1.0
Genus	40	3	P5_Baseline	1	0.004392740245855144	1.0
Genus	40	3	P60_Baseline	0	0.689591709071176	1.0
Genus	40	3	P67_Baseline	1	0.7115509322123869	1.0
Genus	41	1	P23_Baseline	0	0.5161283128208719	0.01
Genus	41	1	P54_Baseline	1	0.4170634589594658	0.01
Genus	41	1	P60_Baseline	0	0.34916073324129243	0.01
Genus	41	1	P65_Baseline	1	0.4076952926872019	0.01
Genus	41	1	P67_Baseline	1	0.39231580441404845	0.01
Genus	41	1	P9_Baseline	0	0.30066798437273995	0.01
Genus	41	2	P10_Baseline	1	0.4888764014838275	1.0
Genus	41	2	P12_Baseline	0	0.27190873321455516	1.0
Genus	41	2	P32_Baseline	0	0.6126104500057507	1.0
Genus	41	2	P4_Baseline	0	0.010686372635873909	1.0
Genus	41	2	P55_Baseline	1	0.07979728141064822	1.0
Genus	41	2	P5_Baseline	1	0.09919905153205431	1.0
Genus	41	3	P18_Baseline	1	0.43806750128708166	0.01
Genus	41	3	P26_Baseline	0	0.4521306909688979	0.01
Genus	41	3	P29_Baseline	0	0.34389903844335845	0.01
Genus	41	3	P43_Baseline	0	0.3790523298600697	0.01
Genus	41	3	P62_Baseline	1	0.45524906800348464	0.01
Genus	41	3	P7_Baseline	0	0.5797534647945791	0.01
Genus	42	1	P26_Baseline	0	0.35934579406605877	0.01
Genus	42	1	P4_Baseline	0	0.26103642400851995	0.01
Genus	42	1	P55_Baseline	1	0.3664759828112317	0.01
Genus	42	1	P65_Baseline	1	0.3883438710216191	0.01
Genus	42	1	P67_Baseline	1	0.39702027715257177	0.01
Genus	42	1	P7_Baseline	0	0.5445402017731213	0.01
Genus	42	2	P10_Baseline	1	0.41937530323645805	0.01
Genus	42	2	P43_Baseline	0	0.3700707461370465	0.01
Genus	42	2	P54_Baseline	1	0.44780134336818056	0.01
Genus	42	2	P5_Baseline	1	0.3154705622751965	0.01
Genus	42	2	P60_Baseline	0	0.4587589375617284	0.01
Genus	42	2	P9_Baseline	0	0.3376476426987462	0.01
Genus	42	3	P12_Baseline	0	0.4925933288899098	0.01
Genus	42	3	P18_Baseline	1	0.5009041836000874	0.01
Genus	42	3	P23_Baseline	0	0.5714799822564028	0.01
Genus	42	3	P29_Baseline	0	0.3483007624148704	0.01
Genus	42	3	P32_Baseline	0	0.5297455121816615	0.01
Genus	42	3	P62_Baseline	1	0.5578496852239441	0.01
Genus	43	1	P10_Baseline	1	0.44537944826073944	0.01
Genus	43	1	P18_Baseline	1	0.429527686673843	0.01
Genus	43	1	P26_Baseline	0	0.4416324774809411	0.01
Genus	43	1	P29_Baseline	0	0.2847667240429664	0.01
Genus	43	1	P65_Baseline	1	0.3800966846520223	0.01
Genus	43	1	P7_Baseline	0	0.6230522179865957	0.01
Genus	43	2	P23_Baseline	0	0.44288673042654503	1.0
Genus	43	2	P32_Baseline	0	0.8595141825708267	1.0
Genus	43	2	P4_Baseline	0	0.02633743180211424	1.0
Genus	43	2	P55_Baseline	1	0.2664216035052898	1.0
Genus	43	2	P5_Baseline	1	0.1991939015383401	1.0
Genus	43	2	P62_Baseline	1	0.8458971962430173	1.0
Genus	43	3	P12_Baseline	0	0.5155274387087095	0.01
Genus	43	3	P43_Baseline	0	0.3365840502118636	0.01
Genus	43	3	P54_Baseline	1	0.4392476070311772	0.01
Genus	43	3	P60_Baseline	0	0.4162570152270022	0.01
Genus	43	3	P67_Baseline	1	0.37431879587721717	0.01
Genus	43	3	P9_Baseline	0	0.34347178247803667	0.01
Genus	44	1	P32_Baseline	0	0.5246154596222831	0.01
Genus	44	1	P43_Baseline	0	0.3705310217103946	0.01
Genus	44	1	P55_Baseline	1	0.4457705296757735	0.01
Genus	44	1	P62_Baseline	1	0.6106114768535997	0.01
Genus	44	1	P65_Baseline	1	0.44144100458202734	0.01
Genus	44	1	P7_Baseline	0	0.542295260594716	0.01
Genus	44	2	P18_Baseline	1	0.5723165848802783	0.01
Genus	44	2	P23_Baseline	0	0.5628139624711949	0.01
Genus	44	2	P26_Baseline	0	0.3954057673246475	0.01
Genus	44	2	P54_Baseline	1	0.4763196490451486	0.01
Genus	44	2	P60_Baseline	0	0.37920476613282633	0.01
Genus	44	2	P67_Baseline	1	0.4465204477475456	0.01
Genus	44	3	P10_Baseline	1	0.41611887880053133	0.01
Genus	44	3	P12_Baseline	0	0.4892128447484691	0.01
Genus	44	3	P29_Baseline	0	0.376770733527455	0.01
Genus	44	3	P4_Baseline	0	0.32853690230496724	0.01
Genus	44	3	P5_Baseline	1	0.4051969775010715	0.01
Genus	44	3	P9_Baseline	0	0.3610788626971652	0.01
Genus	45	1	P10_Baseline	1	0.2744300183360652	0.1
Genus	45	1	P18_Baseline	1	0.39580106184082814	0.1
Genus	45	1	P4_Baseline	0	0.1272700040273529	0.1
Genus	45	1	P55_Baseline	1	0.1597944663021987	0.1
Genus	45	1	P7_Baseline	0	0.7006631444829423	0.1
Genus	45	1	P9_Baseline	0	0.10849510751334787	0.1
Genus	45	2	P26_Baseline	0	0.11679866384148459	100.0
Genus	45	2	P29_Baseline	0	8.636718722207454e-05	100.0
Genus	45	2	P54_Baseline	1	0.9030187996389758	100.0
Genus	45	2	P60_Baseline	0	0.05695878173345598	100.0
Genus	45	2	P62_Baseline	1	0.5228328190862626	100.0
Genus	45	2	P65_Baseline	1	0.028095638305357107	100.0
Genus	45	3	P12_Baseline	0	0.47691339360950985	0.01
Genus	45	3	P23_Baseline	0	0.476237408380227	0.01
Genus	45	3	P32_Baseline	0	0.5053669630686314	0.01
Genus	45	3	P43_Baseline	0	0.3710241819639372	0.01
Genus	45	3	P5_Baseline	1	0.4632290253619426	0.01
Genus	45	3	P67_Baseline	1	0.46115675575777815	0.01
Genus	46	1	P23_Baseline	0	0.5537552854860789	0.01
Genus	46	1	P32_Baseline	0	0.5284174418429848	0.01
Genus	46	1	P55_Baseline	1	0.4605331634408433	0.01
Genus	46	1	P62_Baseline	1	0.6486302698530084	0.01
Genus	46	1	P65_Baseline	1	0.46016540052326416	0.01
Genus	46	1	P7_Baseline	0	0.5677658700328314	0.01
Genus	46	2	P10_Baseline	1	0.4104400535074701	0.1
Genus	46	2	P12_Baseline	0	0.6028966280097465	0.1
Genus	46	2	P18_Baseline	1	0.6498550530325125	0.1
Genus	46	2	P29_Baseline	0	0.2700309623899108	0.1
Genus	46	2	P54_Baseline	1	0.7286448702461188	0.1
Genus	46	2	P60_Baseline	0	0.4982377160185965	0.1
Genus	46	3	P26_Baseline	0	0.36912836451267167	0.01
Genus	46	3	P43_Baseline	0	0.3730491518644074	0.01
Genus	46	3	P4_Baseline	0	0.3075555585097037	0.01
Genus	46	3	P5_Baseline	1	0.35814696328658097	0.01
Genus	46	3	P67_Baseline	1	0.42806512188423523	0.01
Genus	46	3	P9_Baseline	0	0.3492700109555384	0.01
Genus	47	1	P10_Baseline	1	0.47520156861137747	0.01
Genus	47	1	P12_Baseline	0	0.47302936603495427	0.01
Genus	47	1	P18_Baseline	1	0.5556476062088522	0.01
Genus	47	1	P23_Baseline	0	0.4950773544948287	0.01
Genus	47	1	P26_Baseline	0	0.4376932432917256	0.01
Genus	47	1	P5_Baseline	1	0.4972780824302558	0.01
Genus	47	2	P43_Baseline	0	0.3617664403885914	0.01
Genus	47	2	P54_Baseline	1	0.46619970168561314	0.01
Genus	47	2	P62_Baseline	1	0.5611065580616621	0.01
Genus	47	2	P65_Baseline	1	0.42870228704505664	0.01
Genus	47	2	P7_Baseline	0	0.5265496335729396	0.01
Genus	47	2	P9_Baseline	0	0.31870977472759315	0.01
Genus	47	3	P29_Baseline	0	0.013576136535065054	1.0
Genus	47	3	P32_Baseline	0	0.3216557045808498	1.0
Genus	47	3	P4_Baseline	0	0.011304707148696625	1.0
Genus	47	3	P55_Baseline	1	0.057443559585910235	1.0
Genus	47	3	P60_Baseline	0	0.2658269299333308	1.0
Genus	47	3	P67_Baseline	1	0.47596232517715614	1.0
Genus	48	1	P12_Baseline	0	0.46027628579540886	0.01
Genus	48	1	P18_Baseline	1	0.4876735122865707	0.01
Genus	48	1	P4_Baseline	0	0.32204811983075243	0.01
Genus	48	1	P5_Baseline	1	0.3902765958271745	0.01
Genus	48	1	P67_Baseline	1	0.4657069704299138	0.01
Genus	48	1	P9_Baseline	0	0.3970226396974136	0.01
Genus	48	2	P10_Baseline	1	0.40498697733771083	0.01
Genus	48	2	P23_Baseline	0	0.49461126641767894	0.01
Genus	48	2	P29_Baseline	0	0.25435875505642114	0.01
Genus	48	2	P32_Baseline	0	0.40583588035359364	0.01
Genus	48	2	P55_Baseline	1	0.35396647005760995	0.01
Genus	48	2	P65_Baseline	1	0.42821849246962473	0.01
Genus	48	3	P26_Baseline	0	0.3458944226207003	0.1
Genus	48	3	P43_Baseline	0	0.15839878524911458	0.1
Genus	48	3	P54_Baseline	1	0.6369868432919021	0.1
Genus	48	3	P60_Baseline	0	0.31497446258066153	0.1
Genus	48	3	P62_Baseline	1	0.45243098800485926	0.1
Genus	48	3	P7_Baseline	0	0.6646532545223329	0.1
Genus	49	1	P18_Baseline	1	0.49573992480914847	0.01
Genus	49	1	P32_Baseline	0	0.5588251796987141	0.01
Genus	49	1	P43_Baseline	0	0.3945481113939498	0.01
Genus	49	1	P5_Baseline	1	0.3171082557505709	0.01
Genus	49	1	P60_Baseline	0	0.47538007936184634	0.01
Genus	49	1	P67_Baseline	1	0.5231589162467001	0.01
Genus	49	2	P10_Baseline	1	0.35013192136678384	0.01
Genus	49	2	P12_Baseline	0	0.5200262231688243	0.01
Genus	49	2	P23_Baseline	0	0.5030202357986505	0.01
Genus	49	2	P29_Baseline	0	0.31194484887987456	0.01
Genus	49	2	P54_Baseline	1	0.4038065553604474	0.01
Genus	49	2	P55_Baseline	1	0.28405800968669287	0.01
Genus	49	3	P26_Baseline	0	0.4781957964875141	0.01
Genus	49	3	P4_Baseline	0	0.34932892427078277	0.01
Genus	49	3	P62_Baseline	1	0.5602725207188761	0.01
Genus	49	3	P65_Baseline	1	0.4373305332913779	0.01
Genus	49	3	P7_Baseline	0	0.5841953734635505	0.01
Genus	49	3	P9_Baseline	0	0.3482892558658794	0.01
Genus	50	1	P10_Baseline	1	0.4484830813458189	0.01
Genus	50	1	P12_Baseline	0	0.5056746486427044	0.01
Genus	50	1	P18_Baseline	1	0.47412557751115353	0.01
Genus	50	1	P29_Baseline	0	0.3085482244383419	0.01
Genus	50	1	P65_Baseline	1	0.39560359567572	0.01
Genus	50	1	P7_Baseline	0	0.6153235757172993	0.01
Genus	50	2	P23_Baseline	0	0.3964048588506019	1.0
Genus	50	2	P26_Baseline	0	0.10379949707006086	1.0
Genus	50	2	P55_Baseline	1	0.1007636385099886	1.0
Genus	50	2	P5_Baseline	1	0.40861769039854245	1.0
Genus	50	2	P60_Baseline	0	0.4760406276121512	1.0
Genus	50	2	P62_Baseline	1	0.6764946289466645	1.0
Genus	50	3	P32_Baseline	0	0.4393002864494241	0.01
Genus	50	3	P43_Baseline	0	0.3602207184930522	0.01
Genus	50	3	P4_Baseline	0	0.2887179124812116	0.01
Genus	50	3	P54_Baseline	1	0.42386426836753316	0.01
Genus	50	3	P67_Baseline	1	0.4023424572412146	0.01
Genus	50	3	P9_Baseline	0	0.3173837208135552	0.01
Genus	51	1	P26_Baseline	0	0.35877421647898605	0.01
Genus	51	1	P4_Baseline	0	0.30623239161809784	0.01
Genus	51	1	P55_Baseline	1	0.3470745066147007	0.01
Genus	51	1	P62_Baseline	1	0.43109790097411155	0.01
Genus	51	1	P67_Baseline	1	0.37291555956173106	0.01
Genus	51	1	P9_Baseline	0	0.327289262304231	0.01
Genus	51	2	P18_Baseline	1	0.20719762933235575	1.0
Genus	51	2	P29_Baseline	0	0.025911518106507478	1.0
Genus	51	2	P32_Baseline	0	0.9435300212903348	1.0
Genus	51	2	P54_Baseline	1	0.7095251191677625	1.0
Genus	51	2	P5_Baseline	1	0.0019397003913855762	1.0
Genus	51	2	P60_Baseline	0	0.5894415123570448	1.0
Genus	51	3	P10_Baseline	1	0.41251594355251653	0.01
Genus	51	3	P12_Baseline	0	0.5175370085721968	0.01
Genus	51	3	P23_Baseline	0	0.5201485450311206	0.01
Genus	51	3	P43_Baseline	0	0.31308002859243633	0.01
Genus	51	3	P65_Baseline	1	0.4260799409898112	0.01
Genus	51	3	P7_Baseline	0	0.5843385153349384	0.01
Genus	52	1	P12_Baseline	0	0.6858521810360751	1.0
Genus	52	1	P18_Baseline	1	0.20957756952958267	1.0
Genus	52	1	P60_Baseline	0	0.07822431479475957	1.0
Genus	52	1	P65_Baseline	1	0.06639798476602474	1.0
Genus	52	1	P67_Baseline	1	0.17117073452557363	1.0
Genus	52	1	P7_Baseline	0	0.9340226382067597	1.0
Genus	52	2	P23_Baseline	0	0.5636627516265829	0.01
Genus	52	2	P32_Baseline	0	0.46891667213695953	0.01
Genus	52	2	P4_Baseline	0	0.33212427922809906	0.01
Genus	52	2	P54_Baseline	1	0.4353551650866208	0.01
Genus	52	2	P55_Baseline	1	0.38255860656507984	0.01
Genus	52	2	P62_Baseline	1	0.5173122859149438	0.01
Genus	52	3	P10_Baseline	1	0.4009055173189481	0.01
Genus	52	3	P26_Baseline	0	0.384155878424037	0.01
Genus	52	3	P29_Baseline	0	0.3416525188328758	0.01
Genus	52	3	P43_Baseline	0	0.38821471230279914	0.01
Genus	52	3	P5_Baseline	1	0.3580267778003654	0.01
Genus	52	3	P9_Baseline	0	0.3391675815896862	0.01
Genus	53	1	P12_Baseline	0	0.5325725167481533	0.01
Genus	53	1	P29_Baseline	0	0.28960037822390705	0.01
Genus	53	1	P43_Baseline	0	0.309800087499234	0.01
Genus	53	1	P55_Baseline	1	0.32269402483432896	0.01
Genus	53	1	P65_Baseline	1	0.39739663403013403	0.01
Genus	53	1	P67_Baseline	1	0.37062411740416973	0.01
Genus	53	2	P18_Baseline	1	0.4254784729553861	0.01
Genus	53	2	P23_Baseline	0	0.4828879114785811	0.01
Genus	53	2	P4_Baseline	0	0.40128953456911415	0.01
Genus	53	2	P5_Baseline	1	0.4147575382076481	0.01
Genus	53	2	P60_Baseline	0	0.4997987451909469	0.01
Genus	53	2	P62_Baseline	1	0.4723230383398431	0.01
Genus	53	3	P10_Baseline	1	0.4461418286287569	0.01
Genus	53	3	P26_Baseline	0	0.44282861149233355	0.01
Genus	53	3	P32_Baseline	0	0.49642946256775267	0.01
Genus	53	3	P54_Baseline	1	0.4891600128250695	0.01
Genus	53	3	P7_Baseline	0	0.609437969921383	0.01
Genus	53	3	P9_Baseline	0	0.30013877504443465	0.01
Genus	54	1	P10_Baseline	1	0.4549329246502192	0.01
Genus	54	1	P23_Baseline	0	0.4543133639854146	0.01
Genus	54	1	P32_Baseline	0	0.5127342001321262	0.01
Genus	54	1	P43_Baseline	0	0.37230529174978705	0.01
Genus	54	1	P54_Baseline	1	0.45082554843041506	0.01
Genus	54	1	P5_Baseline	1	0.39046275771122035	0.01
Genus	54	2	P12_Baseline	0	0.5047238650295489	0.01
Genus	54	2	P26_Baseline	0	0.3505453481186197	0.01
Genus	54	2	P55_Baseline	1	0.3494227230866349	0.01
Genus	54	2	P60_Baseline	0	0.3962453558300966	0.01
Genus	54	2	P62_Baseline	1	0.5074897755427487	0.01
Genus	54	2	P67_Baseline	1	0.38403484753063216	0.01
Genus	54	3	P18_Baseline	1	0.35934094776042536	0.01
Genus	54	3	P29_Baseline	0	0.3385113989354897	0.01
Genus	54	3	P4_Baseline	0	0.3620102029253182	0.01
Genus	54	3	P65_Baseline	1	0.3868266862677264	0.01
Genus	54	3	P7_Baseline	0	0.5894768905796197	0.01
Genus	54	3	P9_Baseline	0	0.3779231738309093	0.01
Genus	55	1	P26_Baseline	0	0.49515919508210476	1.0
Genus	55	1	P32_Baseline	0	0.9610953842425121	1.0
Genus	55	1	P54_Baseline	1	0.395468599972854	1.0
Genus	55	1	P5_Baseline	1	0.004917420445793728	1.0
Genus	55	1	P62_Baseline	1	0.5155024151750237	1.0
Genus	55	1	P9_Baseline	0	0.1004299390522753	1.0
Genus	55	2	P12_Baseline	0	0.525962410477787	0.01
Genus	55	2	P43_Baseline	0	0.28173376363640934	0.01
Genus	55	2	P55_Baseline	1	0.35231747338343355	0.01
Genus	55	2	P65_Baseline	1	0.3928019843860973	0.01
Genus	55	2	P67_Baseline	1	0.37433861685347575	0.01
Genus	55	2	P7_Baseline	0	0.5241812579964423	0.01
Genus	55	3	P10_Baseline	1	0.4247503253548406	0.01
Genus	55	3	P18_Baseline	1	0.5177475490736744	0.01
Genus	55	3	P23_Baseline	0	0.537364641477013	0.01
Genus	55	3	P29_Baseline	0	0.38632847177954677	0.01
Genus	55	3	P4_Baseline	0	0.38118845507398247	0.01
Genus	55	3	P60_Baseline	0	0.45896196443403586	0.01
Genus	56	1	P18_Baseline	1	0.1450330585232048	1.0
Genus	56	1	P23_Baseline	0	0.7518211395487125	1.0
Genus	56	1	P26_Baseline	0	0.18692874056314854	1.0
Genus	56	1	P29_Baseline	0	0.02658760126462284	1.0
Genus	56	1	P55_Baseline	1	0.08143291530516819	1.0
Genus	56	1	P62_Baseline	1	0.28755806562332226	1.0
Genus	56	2	P32_Baseline	0	0.4715885370790939	0.01
Genus	56	2	P4_Baseline	0	0.2786931788199619	0.01
Genus	56	2	P54_Baseline	1	0.40770419869001817	0.01
Genus	56	2	P5_Baseline	1	0.3223611603471379	0.01
Genus	56	2	P67_Baseline	1	0.4345955767451547	0.01
Genus	56	2	P9_Baseline	0	0.3383182384937192	0.01
Genus	56	3	P10_Baseline	1	0.40090746730923243	0.01
Genus	56	3	P12_Baseline	0	0.5119732559258431	0.01
Genus	56	3	P43_Baseline	0	0.3296186611354546	0.01
Genus	56	3	P60_Baseline	0	0.3819585749309534	0.01
Genus	56	3	P65_Baseline	1	0.4317498885910581	0.01
Genus	56	3	P7_Baseline	0	0.5593184587164707	0.01
Genus	57	1	P12_Baseline	0	0.7834558857208244	100.0
Genus	57	1	P23_Baseline	0	0.922616547513648	100.0
Genus	57	1	P4_Baseline	0	0.0034569168878475767	100.0
Genus	57	1	P54_Baseline	1	0.13793530359602027	100.0
Genus	57	1	P55_Baseline	1	0.00010638243233450098	100.0
Genus	57	1	P62_Baseline	1	0.9958078218631643	100.0
Genus	57	2	P18_Baseline	1	0.4782214361756001	0.01
Genus	57	2	P26_Baseline	0	0.40462876699567774	0.01
Genus	57	2	P32_Baseline	0	0.5652938434488897	0.01
Genus	57	2	P5_Baseline	1	0.33793516494310966	0.01
Genus	57	2	P60_Baseline	0	0.45735227718598276	0.01
Genus	57	2	P67_Baseline	1	0.5481435629559986	0.01
Genus	57	3	P10_Baseline	1	0.3824993227612773	0.01
Genus	57	3	P29_Baseline	0	0.29062891602568	0.01
Genus	57	3	P43_Baseline	0	0.33780924405825097	0.01
Genus	57	3	P65_Baseline	1	0.4249068504505041	0.01
Genus	57	3	P7_Baseline	0	0.5439066951641116	0.01
Genus	57	3	P9_Baseline	0	0.2778974469557941	0.01
Genus	58	1	P23_Baseline	0	0.5488649313137275	0.01
Genus	58	1	P26_Baseline	0	0.46174782324634994	0.01
Genus	58	1	P55_Baseline	1	0.40814133471430636	0.01
Genus	58	1	P62_Baseline	1	0.5782183351412544	0.01
Genus	58	1	P65_Baseline	1	0.44717490080321665	0.01
Genus	58	1	P9_Baseline	0	0.33727307805656	0.01
Genus	58	2	P12_Baseline	0	0.5026114372351308	0.01
Genus	58	2	P18_Baseline	1	0.5870113205914186	0.01
Genus	58	2	P29_Baseline	0	0.36019655070767376	0.01
Genus	58	2	P43_Baseline	0	0.3319408366650407	0.01
Genus	58	2	P54_Baseline	1	0.455626159958254	0.01
Genus	58	2	P67_Baseline	1	0.3949844104062374	0.01
Genus	58	3	P10_Baseline	1	0.451130693966193	0.01
Genus	58	3	P32_Baseline	0	0.5125281371855157	0.01
Genus	58	3	P4_Baseline	0	0.3108258178291404	0.01
Genus	58	3	P5_Baseline	1	0.38314500425195996	0.01
Genus	58	3	P60_Baseline	0	0.44537640833873815	0.01
Genus	58	3	P7_Baseline	0	0.5506800827592412	0.01
Genus	59	1	P18_Baseline	1	0.0007509416529647805	100.0
Genus	59	1	P32_Baseline	0	0.6292837077100014	100.0
Genus	59	1	P4_Baseline	0	7.778447805823299e-05	100.0
Genus	59	1	P60_Baseline	0	0.0143997684371654	100.0
Genus	59	1	P65_Baseline	1	0.0027802966913657553	100.0
Genus	59	1	P67_Baseline	1	0.6451067320688446	100.0
Genus	59	2	P12_Baseline	0	0.5163461024397484	0.01
Genus	59	2	P26_Baseline	0	0.3978335907677342	0.01
Genus	59	2	P29_Baseline	0	0.32784593667035355	0.01
Genus	59	2	P54_Baseline	1	0.4255008577676775	0.01
Genus	59	2	P55_Baseline	1	0.3371913423546096	0.01
Genus	59	2	P62_Baseline	1	0.5426667179183694	0.01
Genus	59	3	P10_Baseline	1	0.4015412624839675	0.01
Genus	59	3	P23_Baseline	0	0.4352171412352008	0.01
Genus	59	3	P43_Baseline	0	0.3302216935727326	0.01
Genus	59	3	P5_Baseline	1	0.47320794700599184	0.01
Genus	59	3	P7_Baseline	0	0.5223673595226039	0.01
Genus	59	3	P9_Baseline	0	0.2849299015204408	0.01
Genus	60	1	P10_Baseline	1	0.5044239374311709	0.01
Genus	60	1	P12_Baseline	0	0.48142996544906824	0.01
Genus	60	1	P18_Baseline	1	0.47185902763280557	0.01
Genus	60	1	P32_Baseline	0	0.4937522425729645	0.01
Genus	60	1	P4_Baseline	0	0.3080609090130212	0.01
Genus	60	1	P65_Baseline	1	0.3734719688993795	0.01
Genus	60	2	P43_Baseline	0	0.024028141764615957	1.0
Genus	60	2	P55_Baseline	1	0.061891717050706924	1.0
Genus	60	2	P5_Baseline	1	0.0469339853179818	1.0
Genus	60	2	P60_Baseline	0	0.7640206184564508	1.0
Genus	60	2	P62_Baseline	1	0.7218556423663287	1.0
Genus	60	2	P9_Baseline	0	0.15147166040504545	1.0
Genus	60	3	P23_Baseline	0	0.5451718162604713	0.01
Genus	60	3	P26_Baseline	0	0.38792785231833943	0.01
Genus	60	3	P29_Baseline	0	0.272892543994281	0.01
Genus	60	3	P54_Baseline	1	0.43424402276931157	0.01
Genus	60	3	P67_Baseline	1	0.38086351704238924	0.01
Genus	60	3	P7_Baseline	0	0.575146261002627	0.01
Genus	61	1	P29_Baseline	0	0.3073168165177205	0.01
Genus	61	1	P32_Baseline	0	0.3823518451399539	0.01
Genus	61	1	P55_Baseline	1	0.36091710326118553	0.01
Genus	61	1	P60_Baseline	0	0.40726050607269504	0.01
Genus	61	1	P62_Baseline	1	0.47409960488211744	0.01
Genus	61	1	P67_Baseline	1	0.3895395124115194	0.01
Genus	61	2	P18_Baseline	1	0.06708261515819712	0.1
Genus	61	2	P43_Baseline	0	0.10351910774309891	0.1
Genus	61	2	P4_Baseline	0	0.13048252582764686	0.1
Genus	61	2	P5_Baseline	1	0.05289350988940032	0.1
Genus	61	2	P65_Baseline	1	0.06865009287126159	0.1
Genus	61	2	P9_Baseline	0	0.1952592786527816	0.1
Genus	61	3	P10_Baseline	1	0.4131779965997296	0.01
Genus	61	3	P12_Baseline	0	0.5315765419847084	0.01
Genus	61	3	P23_Baseline	0	0.5725868916176337	0.01
Genus	61	3	P26_Baseline	0	0.4459812078772601	0.01
Genus	61	3	P54_Baseline	1	0.4880407868598776	0.01
Genus	61	3	P7_Baseline	0	0.6121673274981737	0.01
Genus	62	1	P10_Baseline	1	0.2894784517336439	0.01
Genus	62	1	P23_Baseline	0	0.49859489158972675	0.01
Genus	62	1	P60_Baseline	0	0.350325088328208	0.01
Genus	62	1	P62_Baseline	1	0.4366067211808153	0.01
Genus	62	1	P67_Baseline	1	0.30312817175992507	0.01
Genus	62	1	P7_Baseline	0	0.5473795786415984	0.01
Genus	62	2	P32_Baseline	0	0.5654902202357599	0.01
Genus	62	2	P43_Baseline	0	0.39454532113472846	0.01
Genus	62	2	P4_Baseline	0	0.2937034790529097	0.01
Genus	62	2	P54_Baseline	1	0.435112355610336	0.01
Genus	62	2	P5_Baseline	1	0.2752411635738222	0.01
Genus	62	2	P65_Baseline	1	0.3382358097258461	0.01
Genus	62	3	P12_Baseline	0	0.5456526761477744	0.01
Genus	62	3	P18_Baseline	1	0.5230799019062212	0.01
Genus	62	3	P26_Baseline	0	0.4095811518551084	0.01
Genus	62	3	P29_Baseline	0	0.37986836699347165	0.01
Genus	62	3	P55_Baseline	1	0.3754900712073745	0.01
Genus	62	3	P9_Baseline	0	0.4115617001808076	0.01
Genus	63	1	P18_Baseline	1	0.20006547381621065	0.1
Genus	63	1	P26_Baseline	0	0.23134533030330998	0.1
Genus	63	1	P4_Baseline	0	0.12203479240601452	0.1
Genus	63	1	P55_Baseline	1	0.1836359832451929	0.1
Genus	63	1	P60_Baseline	0	0.23598024867650422	0.1
Genus	63	1	P65_Baseline	1	0.14688134305492692	0.1
Genus	63	2	P32_Baseline	0	0.49182523109307513	0.01
Genus	63	2	P54_Baseline	1	0.4296075470200698	0.01
Genus	63	2	P5_Baseline	1	0.3679655788643378	0.01
Genus	63	2	P67_Baseline	1	0.4321164778265561	0.01
Genus	63	2	P7_Baseline	0	0.5223206130442188	0.01
Genus	63	2	P9_Baseline	0	0.31846036395867666	0.01
Genus	63	3	P10_Baseline	1	0.3728548690696583	0.01
Genus	63	3	P12_Baseline	0	0.48793906190181585	0.01
Genus	63	3	P23_Baseline	0	0.5274847963654596	0.01
Genus	63	3	P29_Baseline	0	0.3588507430241151	0.01
Genus	63	3	P43_Baseline	0	0.3906779499397961	0.01
Genus	63	3	P62_Baseline	1	0.4910761098300405	0.01
Genus	64	1	P18_Baseline	1	0.4624688284304426	0.01
Genus	64	1	P23_Baseline	0	0.5080491395860187	0.01
Genus	64	1	P29_Baseline	0	0.31260539002568855	0.01
Genus	64	1	P55_Baseline	1	0.4000166763938714	0.01
Genus	64	1	P60_Baseline	0	0.40173892854100035	0.01
Genus	64	1	P65_Baseline	1	0.4025370158602881	0.01
Genus	64	2	P10_Baseline	1	0.36194018662877875	0.01
Genus	64	2	P12_Baseline	0	0.4345377723253799	0.01
Genus	64	2	P32_Baseline	0	0.4124859979141019	0.01
Genus	64	2	P43_Baseline	0	0.3554678856264375	0.01
Genus	64	2	P5_Baseline	1	0.4010790500348421	0.01
Genus	64	2	P67_Baseline	1	0.37386519966831605	0.01
Genus	64	3	P26_Baseline	0	0.45491734314166615	0.01
Genus	64	3	P4_Baseline	0	0.35024616786761853	0.01
Genus	64	3	P54_Baseline	1	0.47433105068833126	0.01
Genus	64	3	P62_Baseline	1	0.492994219212171	0.01
Genus	64	3	P7_Baseline	0	0.5651181301344471	0.01
Genus	64	3	P9_Baseline	0	0.3555047051837157	0.01
Genus	65	1	P12_Baseline	0	0.5053516933821995	0.01
Genus	65	1	P32_Baseline	0	0.47587663083147735	0.01
Genus	65	1	P54_Baseline	1	0.4643822479250785	0.01
Genus	65	1	P55_Baseline	1	0.38945635235424536	0.01
Genus	65	1	P62_Baseline	1	0.6129657101946877	0.01
Genus	65	1	P7_Baseline	0	0.5394236933678712	0.01
Genus	65	2	P23_Baseline	0	0.08999184530027818	100.0
Genus	65	2	P29_Baseline	0	7.117947227022175e-05	100.0
Genus	65	2	P5_Baseline	1	0.0031214977310380075	100.0
Genus	65	2	P60_Baseline	0	0.07773594159421729	100.0
Genus	65	2	P65_Baseline	1	0.011114037149134923	100.0
Genus	65	2	P67_Baseline	1	0.03761847850177657	100.0
Genus	65	3	P10_Baseline	1	0.4282661920338929	0.01
Genus	65	3	P18_Baseline	1	0.4972335375527513	0.01
Genus	65	3	P26_Baseline	0	0.42003491073254956	0.01
Genus	65	3	P43_Baseline	0	0.35623809172246523	0.01
Genus	65	3	P4_Baseline	0	0.3451072396170996	0.01
Genus	65	3	P9_Baseline	0	0.35399565190300236	0.01
Genus	66	1	P10_Baseline	1	0.451351855797382	0.01
Genus	66	1	P18_Baseline	1	0.4079158343734124	0.01
Genus	66	1	P29_Baseline	0	0.3060458964018035	0.01
Genus	66	1	P65_Baseline	1	0.3943002747096712	0.01
Genus	66	1	P7_Baseline	0	0.5994906367053501	0.01
Genus	66	1	P9_Baseline	0	0.3214603460004268	0.01
Genus	66	2	P26_Baseline	0	0.41932073548273874	0.01
Genus	66	2	P32_Baseline	0	0.5371348177312986	0.01
Genus	66	2	P43_Baseline	0	0.4383638351372082	0.01
Genus	66	2	P5_Baseline	1	0.3740327759846281	0.01
Genus	66	2	P62_Baseline	1	0.451899020735176	0.01
Genus	66	2	P67_Baseline	1	0.46873522306481546	0.01
Genus	66	3	P12_Baseline	0	0.5399700319027633	0.01
Genus	66	3	P23_Baseline	0	0.5421564167501817	0.01
Genus	66	3	P4_Baseline	0	0.318471308409008	0.01
Genus	66	3	P54_Baseline	1	0.44153257506965565	0.01
Genus	66	3	P55_Baseline	1	0.33357152277217866	0.01
Genus	66	3	P60_Baseline	0	0.41510427673834893	0.01
Genus	67	1	P10_Baseline	1	0.38026863696962426	0.01
Genus	67	1	P18_Baseline	1	0.5123239422795407	0.01
Genus	67	1	P29_Baseline	0	0.3276242433494481	0.01
Genus	67	1	P32_Baseline	0	0.39058311533275913	0.01
Genus	67	1	P67_Baseline	1	0.388014257942995	0.01
Genus	67	1	P9_Baseline	0	0.3138957902694257	0.01
Genus	67	2	P26_Baseline	0	0.43050982400740984	0.01
Genus	67	2	P43_Baseline	0	0.42299055966468063	0.01
Genus	67	2	P4_Baseline	0	0.34921891305989666	0.01
Genus	67	2	P54_Baseline	1	0.44360538795871785	0.01
Genus	67	2	P5_Baseline	1	0.35365618264004733	0.01
Genus	67	2	P62_Baseline	1	0.4452883460315869	0.01
Genus	67	3	P12_Baseline	0	0.5606519328606258	0.01
Genus	67	3	P23_Baseline	0	0.5237538964337642	0.01
Genus	67	3	P55_Baseline	1	0.396063069859537	0.01
Genus	67	3	P60_Baseline	0	0.3794775229512832	0.01
Genus	67	3	P65_Baseline	1	0.43959625659218843	0.01
Genus	67	3	P7_Baseline	0	0.5402089614578369	0.01
Genus	68	1	P18_Baseline	1	0.3506961440463308	0.01
Genus	68	1	P29_Baseline	0	0.3372961361480186	0.01
Genus	68	1	P43_Baseline	0	0.36950663261381883	0.01
Genus	68	1	P5_Baseline	1	0.2847701105186851	0.01
Genus	68	1	P65_Baseline	1	0.32865999687545394	0.01
Genus	68	1	P9_Baseline	0	0.3981600671193826	0.01
Genus	68	2	P12_Baseline	0	0.5119812923854528	0.01
Genus	68	2	P23_Baseline	0	0.5444224885417274	0.01
Genus	68	2	P26_Baseline	0	0.38465928940689637	0.01
Genus	68	2	P55_Baseline	1	0.3666661228487891	0.01
Genus	68	2	P62_Baseline	1	0.5177963409075759	0.01
Genus	68	2	P67_Baseline	1	0.3883017997997123	0.01
Genus	68	3	P10_Baseline	1	0.41894475368886014	0.01
Genus	68	3	P32_Baseline	0	0.46191874795700627	0.01
Genus	68	3	P4_Baseline	0	0.30063976494646844	0.01
Genus	68	3	P54_Baseline	1	0.49731884698969375	0.01
Genus	68	3	P60_Baseline	0	0.38829676620511566	0.01
Genus	68	3	P7_Baseline	0	0.581900620788543	0.01
Genus	69	1	P10_Baseline	1	0.32827703145630266	0.01
Genus	69	1	P26_Baseline	0	0.3270592989612297	0.01
Genus	69	1	P43_Baseline	0	0.3422918714198452	0.01
Genus	69	1	P5_Baseline	1	0.38094012801333055	0.01
Genus	69	1	P67_Baseline	1	0.34954180195408086	0.01
Genus	69	1	P9_Baseline	0	0.27798129030854085	0.01
Genus	69	2	P29_Baseline	0	0.29201810049008026	0.01
Genus	69	2	P32_Baseline	0	0.47876392241061616	0.01
Genus	69	2	P55_Baseline	1	0.40351829055601635	0.01
Genus	69	2	P60_Baseline	0	0.42265386742041217	0.01
Genus	69	2	P62_Baseline	1	0.594846175626602	0.01
Genus	69	2	P65_Baseline	1	0.47165799736011416	0.01
Genus	69	3	P12_Baseline	0	0.5182569064163776	0.01
Genus	69	3	P18_Baseline	1	0.5608542167277893	0.01
Genus	69	3	P23_Baseline	0	0.5795511225941758	0.01
Genus	69	3	P4_Baseline	0	0.3470120777378579	0.01
Genus	69	3	P54_Baseline	1	0.5143874092971611	0.01
Genus	69	3	P7_Baseline	0	0.6190649692397846	0.01
Genus	70	1	P10_Baseline	1	0.3075458993270622	0.01
Genus	70	1	P29_Baseline	0	0.2783500419589173	0.01
Genus	70	1	P32_Baseline	0	0.3183490399513328	0.01
Genus	70	1	P54_Baseline	1	0.3904690661085172	0.01
Genus	70	1	P67_Baseline	1	0.299303252771298	0.01
Genus	70	1	P9_Baseline	0	0.2519187394261158	0.01
Genus	70	2	P26_Baseline	0	0.4238794149498613	0.01
Genus	70	2	P4_Baseline	0	0.33713561659840996	0.01
Genus	70	2	P55_Baseline	1	0.3931352384880522	0.01
Genus	70	2	P60_Baseline	0	0.40982343844921226	0.01
Genus	70	2	P62_Baseline	1	0.5554393251771887	0.01
Genus	70	2	P65_Baseline	1	0.4517484688923876	0.01
Genus	70	3	P12_Baseline	0	0.47595242565007506	0.01
Genus	70	3	P18_Baseline	1	0.5394453542100007	0.01
Genus	70	3	P23_Baseline	0	0.48155802097337747	0.01
Genus	70	3	P43_Baseline	0	0.31841445789004474	0.01
Genus	70	3	P5_Baseline	1	0.5183282883810743	0.01
Genus	70	3	P7_Baseline	0	0.5696618959698485	0.01
Genus	71	1	P10_Baseline	1	0.3981233872205793	0.01
Genus	71	1	P26_Baseline	0	0.42685123667632896	0.01
Genus	71	1	P29_Baseline	0	0.30335278370602425	0.01
Genus	71	1	P60_Baseline	0	0.4050412408035409	0.01
Genus	71	1	P62_Baseline	1	0.5124221542428263	0.01
Genus	71	1	P65_Baseline	1	0.480549423880036	0.01
Genus	71	2	P18_Baseline	1	0.519780044366647	0.01
Genus	71	2	P43_Baseline	0	0.2838878658186116	0.01
Genus	71	2	P54_Baseline	1	0.46378506513629014	0.01
Genus	71	2	P55_Baseline	1	0.3754132800259707	0.01
Genus	71	2	P7_Baseline	0	0.5271685862291237	0.01
Genus	71	2	P9_Baseline	0	0.3451707573478744	0.01
Genus	71	3	P12_Baseline	0	0.48338518719501083	0.01
Genus	71	3	P23_Baseline	0	0.4960929238871772	0.01
Genus	71	3	P32_Baseline	0	0.48431203887838	0.01
Genus	71	3	P4_Baseline	0	0.29474517887140117	0.01
Genus	71	3	P5_Baseline	1	0.48065196456018733	0.01
Genus	71	3	P67_Baseline	1	0.46698377419288056	0.01
Genus	72	1	P18_Baseline	1	0.43296953976599273	0.01
Genus	72	1	P23_Baseline	0	0.5397089920313357	0.01
Genus	72	1	P43_Baseline	0	0.3844212333492608	0.01
Genus	72	1	P60_Baseline	0	0.42607150495380447	0.01
Genus	72	1	P62_Baseline	1	0.5130407694613903	0.01
Genus	72	1	P65_Baseline	1	0.4315765351389229	0.01
Genus	72	2	P10_Baseline	1	0.3256418606450984	0.01
Genus	72	2	P26_Baseline	0	0.3450697274493418	0.01
Genus	72	2	P29_Baseline	0	0.27214813379251357	0.01
Genus	72	2	P54_Baseline	1	0.4113545471716512	0.01
Genus	72	2	P55_Baseline	1	0.3042900737785634	0.01
Genus	72	2	P7_Baseline	0	0.507912520065645	0.01
Genus	72	3	P12_Baseline	0	0.42879593611547057	0.1
Genus	72	3	P32_Baseline	0	0.580244692761799	0.1
Genus	72	3	P4_Baseline	0	0.06946916924024166	0.1
Genus	72	3	P5_Baseline	1	0.14564276137628732	0.1
Genus	72	3	P67_Baseline	1	0.4817904222436554	0.1
Genus	72	3	P9_Baseline	0	0.18337573195005874	0.1
Genus	73	1	P10_Baseline	1	0.418180923750371	0.01
Genus	73	1	P18_Baseline	1	0.4757050811773738	0.01
Genus	73	1	P26_Baseline	0	0.4447598511575071	0.01
Genus	73	1	P60_Baseline	0	0.40592885627206227	0.01
Genus	73	1	P62_Baseline	1	0.4650655510056251	0.01
Genus	73	1	P7_Baseline	0	0.6004798600281552	0.01
Genus	73	2	P29_Baseline	0	0.28522252834304274	0.01
Genus	73	2	P4_Baseline	0	0.27979230980912617	0.01
Genus	73	2	P54_Baseline	1	0.3938774529541577	0.01
Genus	73	2	P65_Baseline	1	0.3875982534878566	0.01
Genus	73	2	P67_Baseline	1	0.36896540017217627	0.01
Genus	73	2	P9_Baseline	0	0.3057851915215411	0.01
Genus	73	3	P12_Baseline	0	0.36153282309431745	10.0
Genus	73	3	P23_Baseline	0	0.4606725689719889	10.0
Genus	73	3	P32_Baseline	0	0.9506012575324363	10.0
Genus	73	3	P43_Baseline	0	0.015245819578074834	10.0
Genus	73	3	P55_Baseline	1	0.13444024687289358	10.0
Genus	73	3	P5_Baseline	1	0.35840782717991854	10.0
Genus	74	1	P12_Baseline	0	0.5219897150349389	0.01
Genus	74	1	P18_Baseline	1	0.47288093349787513	0.01
Genus	74	1	P54_Baseline	1	0.5066145708553776	0.01
Genus	74	1	P60_Baseline	0	0.4183626193952687	0.01
Genus	74	1	P65_Baseline	1	0.3737054992400723	0.01
Genus	74	1	P9_Baseline	0	0.3952070483878472	0.01
Genus	74	2	P10_Baseline	1	0.3651810192589907	0.01
Genus	74	2	P26_Baseline	0	0.35247016618665333	0.01
Genus	74	2	P32_Baseline	0	0.44186757602936927	0.01
Genus	74	2	P43_Baseline	0	0.3684918597308719	0.01
Genus	74	2	P5_Baseline	1	0.37497116157566923	0.01
Genus	74	2	P67_Baseline	1	0.39601701216519725	0.01
Genus	74	3	P23_Baseline	0	0.5405373599346173	0.01
Genus	74	3	P29_Baseline	0	0.3234280880253228	0.01
Genus	74	3	P4_Baseline	0	0.36040895672778217	0.01
Genus	74	3	P55_Baseline	1	0.3999881443572085	0.01
Genus	74	3	P62_Baseline	1	0.5344917544892592	0.01
Genus	74	3	P7_Baseline	0	0.5292265387361715	0.01
Genus	75	1	P26_Baseline	0	0.34569060271938473	0.01
Genus	75	1	P4_Baseline	0	0.30784349728771976	0.01
Genus	75	1	P55_Baseline	1	0.3525932729024209	0.01
Genus	75	1	P60_Baseline	0	0.39444995901876456	0.01
Genus	75	1	P62_Baseline	1	0.437718773214415	0.01
Genus	75	1	P67_Baseline	1	0.3806196545255738	0.01
Genus	75	2	P10_Baseline	1	0.46365460362112537	0.01
Genus	75	2	P29_Baseline	0	0.2777139571744988	0.01
Genus	75	2	P32_Baseline	0	0.5153805887395199	0.01
Genus	75	2	P43_Baseline	0	0.40473365190050803	0.01
Genus	75	2	P5_Baseline	1	0.31493446158447963	0.01
Genus	75	2	P65_Baseline	1	0.3819465872699628	0.01
Genus	75	3	P12_Baseline	0	0.5282440001999806	0.01
Genus	75	3	P18_Baseline	1	0.5498185041029741	0.01
Genus	75	3	P23_Baseline	0	0.5578844558876399	0.01
Genus	75	3	P54_Baseline	1	0.5107597608220251	0.01
Genus	75	3	P7_Baseline	0	0.6033415587614984	0.01
Genus	75	3	P9_Baseline	0	0.35726060106969443	0.01
Genus	76	1	P10_Baseline	1	0.3534733815093114	0.01
Genus	76	1	P12_Baseline	0	0.4875658205961436	0.01
Genus	76	1	P18_Baseline	1	0.5926196525393003	0.01
Genus	76	1	P26_Baseline	0	0.3776139677871838	0.01
Genus	76	1	P67_Baseline	1	0.372795136435506	0.01
Genus	76	1	P7_Baseline	0	0.6390231566236144	0.01
Genus	76	2	P43_Baseline	0	0.43681526628405065	0.01
Genus	76	2	P4_Baseline	0	0.36372316539055083	0.01
Genus	76	2	P54_Baseline	1	0.46063629888090335	0.01
Genus	76	2	P5_Baseline	1	0.325471142009492	0.01
Genus	76	2	P60_Baseline	0	0.4847866096138537	0.01
Genus	76	2	P62_Baseline	1	0.46046277483139153	0.01
Genus	76	3	P23_Baseline	0	0.5090063748308672	0.01
Genus	76	3	P29_Baseline	0	0.2749845997334828	0.01
Genus	76	3	P32_Baseline	0	0.46979688731635283	0.01
Genus	76	3	P55_Baseline	1	0.3912637520762678	0.01
Genus	76	3	P65_Baseline	1	0.42316020208773114	0.01
Genus	76	3	P9_Baseline	0	0.3215201026038753	0.01
Genus	77	1	P10_Baseline	1	0.43417377751901287	0.01
Genus	77	1	P18_Baseline	1	0.48018973599813747	0.01
Genus	77	1	P43_Baseline	0	0.3434906827235147	0.01
Genus	77	1	P4_Baseline	0	0.330921750513134	0.01
Genus	77	1	P5_Baseline	1	0.4018389176572738	0.01
Genus	77	1	P7_Baseline	0	0.559406997965654	0.01
Genus	77	2	P23_Baseline	0	0.7269869894290422	0.1
Genus	77	2	P29_Baseline	0	0.0711380710911926	0.1
Genus	77	2	P54_Baseline	1	0.4371559751721356	0.1
Genus	77	2	P62_Baseline	1	0.7001630797814663	0.1
Genus	77	2	P65_Baseline	1	0.35098501405010435	0.1
Genus	77	2	P9_Baseline	0	0.10942917591608013	0.1
Genus	77	3	P12_Baseline	0	0.528401875925826	0.01
Genus	77	3	P26_Baseline	0	0.3607011329185346	0.01
Genus	77	3	P32_Baseline	0	0.41934625031288575	0.01
Genus	77	3	P55_Baseline	1	0.3671554966961329	0.01
Genus	77	3	P60_Baseline	0	0.3978606436386738	0.01
Genus	77	3	P67_Baseline	1	0.4432319970631348	0.01
Genus	78	1	P23_Baseline	0	0.5402655199508546	0.01
Genus	78	1	P43_Baseline	0	0.3897197900901823	0.01
Genus	78	1	P4_Baseline	0	0.3296346542144289	0.01
Genus	78	1	P62_Baseline	1	0.4767166019307713	0.01
Genus	78	1	P65_Baseline	1	0.4544696261617133	0.01
Genus	78	1	P67_Baseline	1	0.39706169409308656	0.01
Genus	78	2	P10_Baseline	1	0.45218145806204857	0.01
Genus	78	2	P18_Baseline	1	0.53017980609774	0.01
Genus	78	2	P26_Baseline	0	0.4128672903121226	0.01
Genus	78	2	P54_Baseline	1	0.5092207682994111	0.01
Genus	78	2	P60_Baseline	0	0.42311103779363224	0.01
Genus	78	2	P9_Baseline	0	0.36643650578453507	0.01
Genus	78	3	P12_Baseline	0	0.5048568754082471	0.01
Genus	78	3	P29_Baseline	0	0.29609171733627404	0.01
Genus	78	3	P32_Baseline	0	0.4983841665534387	0.01
Genus	78	3	P55_Baseline	1	0.4242038807903093	0.01
Genus	78	3	P5_Baseline	1	0.4584183894676261	0.01
Genus	78	3	P7_Baseline	0	0.5286845980799243	0.01
Genus	79	1	P12_Baseline	0	0.514210194251436	0.01
Genus	79	1	P18_Baseline	1	0.5540825648416129	0.01
Genus	79	1	P32_Baseline	0	0.48341390656100347	0.01
Genus	79	1	P54_Baseline	1	0.47291016867236607	0.01
Genus	79	1	P55_Baseline	1	0.3744419607247809	0.01
Genus	79	1	P9_Baseline	0	0.37894289480778803	0.01
Genus	79	2	P10_Baseline	1	0.42766425455226625	0.01
Genus	79	2	P23_Baseline	0	0.43671428923118016	0.01
Genus	79	2	P29_Baseline	0	0.28724418173245936	0.01
Genus	79	2	P4_Baseline	0	0.30860615492519633	0.01
Genus	79	2	P5_Baseline	1	0.4108360867766176	0.01
Genus	79	2	P65_Baseline	1	0.40234383144267527	0.01
Genus	79	3	P26_Baseline	0	0.3889341564532599	0.01
Genus	79	3	P43_Baseline	0	0.37125903433254154	0.01
Genus	79	3	P60_Baseline	0	0.38205742774979157	0.01
Genus	79	3	P62_Baseline	1	0.4484745853234941	0.01
Genus	79	3	P67_Baseline	1	0.3884278755297173	0.01
Genus	79	3	P7_Baseline	0	0.5426195171498167	0.01
Genus	80	1	P26_Baseline	0	0.3992427921232037	0.01
Genus	80	1	P43_Baseline	0	0.29207521985896395	0.01
Genus	80	1	P54_Baseline	1	0.42127124502616264	0.01
Genus	80	1	P55_Baseline	1	0.36306024124995306	0.01
Genus	80	1	P65_Baseline	1	0.36465982123779994	0.01
Genus	80	1	P7_Baseline	0	0.5069000206971772	0.01
Genus	80	2	P10_Baseline	1	0.3432043007708119	0.01
Genus	80	2	P18_Baseline	1	0.5519786253194177	0.01
Genus	80	2	P23_Baseline	0	0.51655730356404	0.01
Genus	80	2	P29_Baseline	0	0.3413280361670954	0.01
Genus	80	2	P4_Baseline	0	0.3168387304268855	0.01
Genus	80	2	P67_Baseline	1	0.36083262943122896	0.01
Genus	80	3	P12_Baseline	0	0.46136371389956116	0.1
Genus	80	3	P32_Baseline	0	0.769049257079798	0.1
Genus	80	3	P5_Baseline	1	0.09061605015452218	0.1
Genus	80	3	P60_Baseline	0	0.7206532368392864	0.1
Genus	80	3	P62_Baseline	1	0.8195277081619191	0.1
Genus	80	3	P9_Baseline	0	0.3445266411509608	0.1
Genus	81	1	P10_Baseline	1	0.438012930099093	0.01
Genus	81	1	P12_Baseline	0	0.47500287264879715	0.01
Genus	81	1	P54_Baseline	1	0.4584726814458333	0.01
Genus	81	1	P5_Baseline	1	0.36353222753526554	0.01
Genus	81	1	P60_Baseline	0	0.46147170955457734	0.01
Genus	81	1	P9_Baseline	0	0.3507258725599227	0.01
Genus	81	2	P18_Baseline	1	0.43801675727665784	0.01
Genus	81	2	P29_Baseline	0	0.3157579333025926	0.01
Genus	81	2	P32_Baseline	0	0.4905402789607446	0.01
Genus	81	2	P62_Baseline	1	0.4734503460078131	0.01
Genus	81	2	P67_Baseline	1	0.44877599057609724	0.01
Genus	81	2	P7_Baseline	0	0.6098168319197779	0.01
Genus	81	3	P23_Baseline	0	0.5357671717919703	0.01
Genus	81	3	P26_Baseline	0	0.42595945457178247	0.01
Genus	81	3	P43_Baseline	0	0.33785195656907935	0.01
Genus	81	3	P4_Baseline	0	0.3191798867435571	0.01
Genus	81	3	P55_Baseline	1	0.390989267027801	0.01
Genus	81	3	P65_Baseline	1	0.3920423470646476	0.01
Genus	82	1	P18_Baseline	1	0.43135799870768615	0.01
Genus	82	1	P32_Baseline	0	0.5080125060817343	0.01
Genus	82	1	P62_Baseline	1	0.477836729404206	0.01
Genus	82	1	P67_Baseline	1	0.46233128860392914	0.01
Genus	82	1	P7_Baseline	0	0.6139462545073532	0.01
Genus	82	1	P9_Baseline	0	0.3584837190145447	0.01
Genus	82	2	P10_Baseline	1	0.38206646742409306	0.01
Genus	82	2	P12_Baseline	0	0.47918387682470026	0.01
Genus	82	2	P4_Baseline	0	0.29352771956150814	0.01
Genus	82	2	P55_Baseline	1	0.34026722010807625	0.01
Genus	82	2	P5_Baseline	1	0.4317783665944924	0.01
Genus	82	2	P60_Baseline	0	0.45512478870738615	0.01
Genus	82	3	P23_Baseline	0	0.5433954173768512	0.01
Genus	82	3	P26_Baseline	0	0.43672812673580846	0.01
Genus	82	3	P29_Baseline	0	0.28393982694383957	0.01
Genus	82	3	P43_Baseline	0	0.3549696224363843	0.01
Genus	82	3	P54_Baseline	1	0.4397213748003445	0.01
Genus	82	3	P65_Baseline	1	0.3872930571049099	0.01
Genus	83	1	P18_Baseline	1	0.4448023390203136	0.01
Genus	83	1	P29_Baseline	0	0.3940926941265476	0.01
Genus	83	1	P55_Baseline	1	0.417886579465858	0.01
Genus	83	1	P5_Baseline	1	0.345510555453547	0.01
Genus	83	1	P60_Baseline	0	0.5177165902981197	0.01
Genus	83	1	P9_Baseline	0	0.4526490534367725	0.01
Genus	83	2	P12_Baseline	0	0.5182140718508207	0.01
Genus	83	2	P26_Baseline	0	0.41019774295685013	0.01
Genus	83	2	P32_Baseline	0	0.45924524346187073	0.01
Genus	83	2	P54_Baseline	1	0.4363309017694619	0.01
Genus	83	2	P65_Baseline	1	0.36589031546263096	0.01
Genus	83	2	P67_Baseline	1	0.44085830339167165	0.01
Genus	83	3	P10_Baseline	1	0.3643072226830616	0.01
Genus	83	3	P23_Baseline	0	0.5343508866629066	0.01
Genus	83	3	P43_Baseline	0	0.3699329474555836	0.01
Genus	83	3	P4_Baseline	0	0.34821384928312793	0.01
Genus	83	3	P62_Baseline	1	0.4621507931747223	0.01
Genus	83	3	P7_Baseline	0	0.5614708342846965	0.01
Genus	84	1	P10_Baseline	1	0.4069698235392809	0.01
Genus	84	1	P29_Baseline	0	0.31878960123937905	0.01
Genus	84	1	P32_Baseline	0	0.43011049094779913	0.01
Genus	84	1	P54_Baseline	1	0.45535871746064066	0.01
Genus	84	1	P62_Baseline	1	0.46087935237861294	0.01
Genus	84	1	P9_Baseline	0	0.31651884644434514	0.01
Genus	84	2	P12_Baseline	0	0.5087241967434945	0.01
Genus	84	2	P23_Baseline	0	0.45422336860848656	0.01
Genus	84	2	P4_Baseline	0	0.29719291905959905	0.01
Genus	84	2	P55_Baseline	1	0.3889272941572108	0.01
Genus	84	2	P5_Baseline	1	0.47175088427096656	0.01
Genus	84	2	P65_Baseline	1	0.3796111455752149	0.01
Genus	84	3	P18_Baseline	1	0.5290189984191842	0.01
Genus	84	3	P26_Baseline	0	0.3857179449451826	0.01
Genus	84	3	P43_Baseline	0	0.3241262365056677	0.01
Genus	84	3	P60_Baseline	0	0.38095533989844504	0.01
Genus	84	3	P67_Baseline	1	0.43961985015009863	0.01
Genus	84	3	P7_Baseline	0	0.5924512091729316	0.01
Genus	85	1	P10_Baseline	1	0.37164954065745	0.01
Genus	85	1	P23_Baseline	0	0.44159788905365094	0.01
Genus	85	1	P4_Baseline	0	0.2936587950058975	0.01
Genus	85	1	P55_Baseline	1	0.37419625891044084	0.01
Genus	85	1	P5_Baseline	1	0.5245686787747821	0.01
Genus	85	1	P7_Baseline	0	0.5069213507070214	0.01
Genus	85	2	P18_Baseline	1	0.4158378604389559	0.01
Genus	85	2	P26_Baseline	0	0.44727357735091067	0.01
Genus	85	2	P32_Baseline	0	0.5267936640370274	0.01
Genus	85	2	P65_Baseline	1	0.35301336774066555	0.01
Genus	85	2	P67_Baseline	1	0.5230893318466948	0.01
Genus	85	2	P9_Baseline	0	0.3577422973943803	0.01
Genus	85	3	P12_Baseline	0	0.8281690120209345	1.0
Genus	85	3	P29_Baseline	0	0.1624509244085031	1.0
Genus	85	3	P43_Baseline	0	0.05768896367787793	1.0
Genus	85	3	P54_Baseline	1	0.8784060188123304	1.0
Genus	85	3	P60_Baseline	0	0.6861734961437025	1.0
Genus	85	3	P62_Baseline	1	0.8225574361552961	1.0
Genus	86	1	P18_Baseline	1	0.44558412350573656	0.01
Genus	86	1	P26_Baseline	0	0.41049975407530453	0.01
Genus	86	1	P60_Baseline	0	0.3443456287973528	0.01
Genus	86	1	P65_Baseline	1	0.3715284823209396	0.01
Genus	86	1	P67_Baseline	1	0.4699505969779052	0.01
Genus	86	1	P7_Baseline	0	0.6124924208467714	0.01
Genus	86	2	P10_Baseline	1	0.45105749980293725	0.01
Genus	86	2	P29_Baseline	0	0.3068334021200384	0.01
Genus	86	2	P32_Baseline	0	0.47674909282600214	0.01
Genus	86	2	P54_Baseline	1	0.43671779636011826	0.01
Genus	86	2	P5_Baseline	1	0.32283232504081005	0.01
Genus	86	2	P9_Baseline	0	0.3294180285267421	0.01
Genus	86	3	P12_Baseline	0	0.5008506012045172	0.01
Genus	86	3	P23_Baseline	0	0.5445090371577489	0.01
Genus	86	3	P43_Baseline	0	0.36028471552413294	0.01
Genus	86	3	P4_Baseline	0	0.34519111395461377	0.01
Genus	86	3	P55_Baseline	1	0.37658965238039976	0.01
Genus	86	3	P62_Baseline	1	0.5290593810709117	0.01
Genus	87	1	P10_Baseline	1	0.4642162228499078	0.01
Genus	87	1	P18_Baseline	1	0.5019132316606424	0.01
Genus	87	1	P23_Baseline	0	0.4594992783227813	0.01
Genus	87	1	P4_Baseline	0	0.3533115461030675	0.01
Genus	87	1	P5_Baseline	1	0.4167851500520711	0.01
Genus	87	1	P60_Baseline	0	0.4750794315900534	0.01
Genus	87	2	P26_Baseline	0	0.4928740862291173	0.01
Genus	87	2	P32_Baseline	0	0.5676863499267877	0.01
Genus	87	2	P43_Baseline	0	0.4217925927191845	0.01
Genus	87	2	P54_Baseline	1	0.4810377537865025	0.01
Genus	87	2	P62_Baseline	1	0.5397239737503641	0.01
Genus	87	2	P65_Baseline	1	0.4123516817851478	0.01
Genus	87	3	P12_Baseline	0	0.5445452959590837	0.01
Genus	87	3	P29_Baseline	0	0.3203153337677419	0.01
Genus	87	3	P55_Baseline	1	0.33453001135913907	0.01
Genus	87	3	P67_Baseline	1	0.35909712779360997	0.01
Genus	87	3	P7_Baseline	0	0.5260230806259204	0.01
Genus	87	3	P9_Baseline	0	0.31715306814772176	0.01
Genus	88	1	P26_Baseline	0	0.07069799531293743	1.0
Genus	88	1	P43_Baseline	0	0.11753370927031319	1.0
Genus	88	1	P60_Baseline	0	0.11885302700979868	1.0
Genus	88	1	P62_Baseline	1	0.11648329354449927	1.0
Genus	88	1	P65_Baseline	1	0.22791604186366277	1.0
Genus	88	1	P67_Baseline	1	0.12016655585961378	1.0
Genus	88	2	P18_Baseline	1	0.23296720981084978	0.1
Genus	88	2	P29_Baseline	0	0.12891646423140488	0.1
Genus	88	2	P32_Baseline	0	0.7012341386391308	0.1
Genus	88	2	P55_Baseline	1	0.3599895800701436	0.1
Genus	88	2	P5_Baseline	1	0.1059046535177048	0.1
Genus	88	2	P9_Baseline	0	0.2599357380069176	0.1
Genus	88	3	P10_Baseline	1	0.3978655018602489	0.01
Genus	88	3	P12_Baseline	0	0.5140777618268554	0.01
Genus	88	3	P23_Baseline	0	0.5545544656934437	0.01
Genus	88	3	P4_Baseline	0	0.30802252518887846	0.01
Genus	88	3	P54_Baseline	1	0.4756885672217878	0.01
Genus	88	3	P7_Baseline	0	0.5930048729067283	0.01
Genus	89	1	P23_Baseline	0	0.4474658985703501	0.01
Genus	89	1	P26_Baseline	0	0.4019500806675581	0.01
Genus	89	1	P5_Baseline	1	0.41325175565593775	0.01
Genus	89	1	P65_Baseline	1	0.3696519696662299	0.01
Genus	89	1	P67_Baseline	1	0.45580815284326237	0.01
Genus	89	1	P9_Baseline	0	0.3176406697488493	0.01
Genus	89	2	P10_Baseline	1	0.3756593091983462	0.01
Genus	89	2	P12_Baseline	0	0.4696386898942564	0.01
Genus	89	2	P4_Baseline	0	0.31494339446486913	0.01
Genus	89	2	P54_Baseline	1	0.47702117275819605	0.01
Genus	89	2	P62_Baseline	1	0.522836560824481	0.01
Genus	89	2	P7_Baseline	0	0.5664939292341769	0.01
Genus	89	3	P18_Baseline	1	0.5132521828095261	0.01
Genus	89	3	P29_Baseline	0	0.35890087396032966	0.01
Genus	89	3	P32_Baseline	0	0.5046969550574176	0.01
Genus	89	3	P43_Baseline	0	0.3829564605869477	0.01
Genus	89	3	P55_Baseline	1	0.4193381514360042	0.01
Genus	89	3	P60_Baseline	0	0.4620967909277419	0.01
Genus	90	1	P10_Baseline	1	0.32423135381196594	0.01
Genus	90	1	P12_Baseline	0	0.4750486902305164	0.01
Genus	90	1	P32_Baseline	0	0.3514867673827214	0.01
Genus	90	1	P54_Baseline	1	0.4318383431032007	0.01
Genus	90	1	P67_Baseline	1	0.31500621998828904	0.01
Genus	90	1	P7_Baseline	0	0.5848143149476484	0.01
Genus	90	2	P18_Baseline	1	0.4899101246355584	0.01
Genus	90	2	P23_Baseline	0	0.5283209280853038	0.01
Genus	90	2	P29_Baseline	0	0.3654664438216175	0.01
Genus	90	2	P43_Baseline	0	0.3685699566147271	0.01
Genus	90	2	P55_Baseline	1	0.4159799899323535	0.01
Genus	90	2	P62_Baseline	1	0.46171624977361675	0.01
Genus	90	3	P26_Baseline	0	0.4195186663952021	0.01
Genus	90	3	P4_Baseline	0	0.3365520077226473	0.01
Genus	90	3	P5_Baseline	1	0.31329071610784337	0.01
Genus	90	3	P60_Baseline	0	0.46463045151357907	0.01
Genus	90	3	P65_Baseline	1	0.3865233119215831	0.01
Genus	90	3	P9_Baseline	0	0.395899825054996	0.01
Genus	91	1	P12_Baseline	0	0.4882120323120391	0.01
Genus	91	1	P18_Baseline	1	0.48682890534568524	0.01
Genus	91	1	P29_Baseline	0	0.35587985151272966	0.01
Genus	91	1	P54_Baseline	1	0.518792554877541	0.01
Genus	91	1	P62_Baseline	1	0.5463380368565552	0.01
Genus	91	1	P7_Baseline	0	0.5837213952018164	0.01
Genus	91	2	P10_Baseline	1	0.2562604970837129	0.01
Genus	91	2	P23_Baseline	0	0.4577742056037155	0.01
Genus	91	2	P26_Baseline	0	0.2946787623700019	0.01
Genus	91	2	P43_Baseline	0	0.27514213802501014	0.01
Genus	91	2	P55_Baseline	1	0.2914924244004318	0.01
Genus	91	2	P67_Baseline	1	0.29117247128030244	0.01
Genus	91	3	P32_Baseline	0	0.919706960559923	1.0
Genus	91	3	P4_Baseline	0	0.03243888007687716	1.0
Genus	91	3	P5_Baseline	1	0.00139567371695436	1.0
Genus	91	3	P60_Baseline	0	0.7457429926149328	1.0
Genus	91	3	P65_Baseline	1	0.24629018892194224	1.0
Genus	91	3	P9_Baseline	0	0.11275289575177155	1.0
Genus	92	1	P23_Baseline	0	0.3746393112251943	0.1
Genus	92	1	P29_Baseline	0	0.10728188415991866	0.1
Genus	92	1	P55_Baseline	1	0.21576026195947856	0.1
Genus	92	1	P5_Baseline	1	0.41168173368982375	0.1
Genus	92	1	P62_Baseline	1	0.6529352631765394	0.1
Genus	92	1	P9_Baseline	0	0.1670167417426729	0.1
Genus	92	2	P10_Baseline	1	0.31900587681424797	0.01
Genus	92	2	P12_Baseline	0	0.4791244657662543	0.01
Genus	92	2	P43_Baseline	0	0.32194682118522894	0.01
Genus	92	2	P4_Baseline	0	0.2503904820883619	0.01
Genus	92	2	P65_Baseline	1	0.3996709620014876	0.01
Genus	92	2	P67_Baseline	1	0.32155199190606615	0.01
Genus	92	3	P18_Baseline	1	0.4932045810933652	0.01
Genus	92	3	P26_Baseline	0	0.4675521360950827	0.01
Genus	92	3	P32_Baseline	0	0.5890236904528159	0.01
Genus	92	3	P54_Baseline	1	0.5551065063135735	0.01
Genus	92	3	P60_Baseline	0	0.3980588884174634	0.01
Genus	92	3	P7_Baseline	0	0.6338000657967612	0.01
Genus	93	1	P10_Baseline	1	0.48344001542476994	0.01
Genus	93	1	P18_Baseline	1	0.4998665515953826	0.01
Genus	93	1	P32_Baseline	0	0.5109511577614251	0.01
Genus	93	1	P54_Baseline	1	0.525587552748628	0.01
Genus	93	1	P7_Baseline	0	0.625556160895356	0.01
Genus	93	1	P9_Baseline	0	0.3283533831366237	0.01
Genus	93	2	P29_Baseline	0	0.3194913823099754	0.01
Genus	93	2	P4_Baseline	0	0.3327770787226555	0.01
Genus	93	2	P60_Baseline	0	0.4084818991835373	0.01
Genus	93	2	P62_Baseline	1	0.4908373256358222	0.01
Genus	93	2	P65_Baseline	1	0.4795519034591441	0.01
Genus	93	2	P67_Baseline	1	0.39767562105475657	0.01
Genus	93	3	P12_Baseline	0	0.5080569826131225	0.01
Genus	93	3	P23_Baseline	0	0.4832042600127396	0.01
Genus	93	3	P26_Baseline	0	0.40699653268182895	0.01
Genus	93	3	P43_Baseline	0	0.331844042469408	0.01
Genus	93	3	P55_Baseline	1	0.39945173832859476	0.01
Genus	93	3	P5_Baseline	1	0.5181778418148497	0.01
Genus	94	1	P10_Baseline	1	0.38341301208762835	0.01
Genus	94	1	P12_Baseline	0	0.46683969981252454	0.01
Genus	94	1	P26_Baseline	0	0.4243548440494073	0.01
Genus	94	1	P4_Baseline	0	0.31848229845308135	0.01
Genus	94	1	P54_Baseline	1	0.4615335630645163	0.01
Genus	94	1	P62_Baseline	1	0.47194086605925006	0.01
Genus	94	2	P18_Baseline	1	0.3506961440463308	0.01
Genus	94	2	P29_Baseline	0	0.3372961361480186	0.01
Genus	94	2	P43_Baseline	0	0.36950663261381883	0.01
Genus	94	2	P5_Baseline	1	0.2847701105186851	0.01
Genus	94	2	P65_Baseline	1	0.32865999687545394	0.01
Genus	94	2	P9_Baseline	0	0.3981600671193826	0.01
Genus	94	3	P23_Baseline	0	0.5169238368352791	0.01
Genus	94	3	P32_Baseline	0	0.4407692443264385	0.01
Genus	94	3	P55_Baseline	1	0.40999287812583846	0.01
Genus	94	3	P60_Baseline	0	0.3698128308708783	0.01
Genus	94	3	P67_Baseline	1	0.4293586607536123	0.01
Genus	94	3	P7_Baseline	0	0.5562458009861326	0.01
Genus	95	1	P10_Baseline	1	0.23617669170485425	0.1
Genus	95	1	P26_Baseline	0	0.20094687373720604	0.1
Genus	95	1	P55_Baseline	1	0.21353695461504482	0.1
Genus	95	1	P5_Baseline	1	0.30381171829544795	0.1
Genus	95	1	P60_Baseline	0	0.4032595727784035	0.1
Genus	95	1	P7_Baseline	0	0.4394824506543324	0.1
Genus	95	2	P12_Baseline	0	0.4811923351767352	0.01
Genus	95	2	P18_Baseline	1	0.3992106934839414	0.01
Genus	95	2	P32_Baseline	0	0.5589759538999021	0.01
Genus	95	2	P62_Baseline	1	0.5963536560085809	0.01
Genus	95	2	P65_Baseline	1	0.40096494531606736	0.01
Genus	95	2	P9_Baseline	0	0.39357119505629223	0.01
Genus	95	3	P23_Baseline	0	0.5262756611094289	0.01
Genus	95	3	P29_Baseline	0	0.3314051695149508	0.01
Genus	95	3	P43_Baseline	0	0.3518038036403025	0.01
Genus	95	3	P4_Baseline	0	0.31593257916049533	0.01
Genus	95	3	P54_Baseline	1	0.4069472758986057	0.01
Genus	95	3	P67_Baseline	1	0.3599239061373454	0.01
Genus	96	1	P10_Baseline	1	0.5142101971363542	0.01
Genus	96	1	P18_Baseline	1	0.4327049527133015	0.01
Genus	96	1	P26_Baseline	0	0.4878050698066704	0.01
Genus	96	1	P32_Baseline	0	0.5585890997054982	0.01
Genus	96	1	P65_Baseline	1	0.3737870012288792	0.01
Genus	96	1	P7_Baseline	0	0.6626214249405966	0.01
Genus	96	2	P12_Baseline	0	0.512147503572083	0.01
Genus	96	2	P55_Baseline	1	0.33725102009995744	0.01
Genus	96	2	P60_Baseline	0	0.4262489236298498	0.01
Genus	96	2	P62_Baseline	1	0.5150106444477884	0.01
Genus	96	2	P67_Baseline	1	0.37337041423884104	0.01
Genus	96	2	P9_Baseline	0	0.34868404343533327	0.01
Genus	96	3	P23_Baseline	0	0.46441514180537513	0.01
Genus	96	3	P29_Baseline	0	0.34510310613920514	0.01
Genus	96	3	P43_Baseline	0	0.38329401767219445	0.01
Genus	96	3	P4_Baseline	0	0.34333160699882137	0.01
Genus	96	3	P54_Baseline	1	0.427295810975889	0.01
Genus	96	3	P5_Baseline	1	0.4001594842152147	0.01
Genus	97	1	P12_Baseline	0	0.8062366795095343	10.0
Genus	97	1	P43_Baseline	0	0.00015661214250018115	10.0
Genus	97	1	P54_Baseline	1	0.3938452133701952	10.0
Genus	97	1	P55_Baseline	1	0.0010385932515262026	10.0
Genus	97	1	P62_Baseline	1	0.9920464548431377	10.0
Genus	97	1	P7_Baseline	0	0.28156401433074757	10.0
Genus	97	2	P26_Baseline	0	0.36748463192993647	0.01
Genus	97	2	P29_Baseline	0	0.27037017344593967	0.01
Genus	97	2	P4_Baseline	0	0.2829577339271376	0.01
Genus	97	2	P5_Baseline	1	0.35185551489015615	0.01
Genus	97	2	P65_Baseline	1	0.3606514894184463	0.01
Genus	97	2	P67_Baseline	1	0.43918630788971885	0.01
Genus	97	3	P10_Baseline	1	0.6612204590325552	0.1
Genus	97	3	P18_Baseline	1	0.458714267345485	0.1
Genus	97	3	P23_Baseline	0	0.7259531084554286	0.1
Genus	97	3	P32_Baseline	0	0.6801127806121917	0.1
Genus	97	3	P60_Baseline	0	0.517775618064223	0.1
Genus	97	3	P9_Baseline	0	0.1843630750122546	0.1
Genus	98	1	P32_Baseline	0	0.5074603410525951	0.01
Genus	98	1	P43_Baseline	0	0.44194541505232293	0.01
Genus	98	1	P4_Baseline	0	0.3231157244053271	0.01
Genus	98	1	P5_Baseline	1	0.3627727716626337	0.01
Genus	98	1	P62_Baseline	1	0.4409318694697728	0.01
Genus	98	1	P67_Baseline	1	0.4451431013105191	0.01
Genus	98	2	P18_Baseline	1	0.42974045247490905	0.01
Genus	98	2	P23_Baseline	0	0.5385295240641487	0.01
Genus	98	2	P54_Baseline	1	0.49872921746947096	0.01
Genus	98	2	P65_Baseline	1	0.3680451796805392	0.01
Genus	98	2	P7_Baseline	0	0.589919525332175	0.01
Genus	98	2	P9_Baseline	0	0.33753503594180356	0.01
Genus	98	3	P10_Baseline	1	0.1368272097624544	1.0
Genus	98	3	P12_Baseline	0	0.8272141246383913	1.0
Genus	98	3	P26_Baseline	0	0.10276744191861817	1.0
Genus	98	3	P29_Baseline	0	0.10516044110723169	1.0
Genus	98	3	P55_Baseline	1	0.01635143980012631	1.0
Genus	98	3	P60_Baseline	0	0.5149172613975509	1.0
Genus	99	1	P10_Baseline	1	0.19807935341662877	0.1
Genus	99	1	P32_Baseline	0	0.2942009569781357	0.1
Genus	99	1	P43_Baseline	0	0.24371583128036017	0.1
Genus	99	1	P60_Baseline	0	0.2333671651526852	0.1
Genus	99	1	P65_Baseline	1	0.336450329349053	0.1
Genus	99	1	P67_Baseline	1	0.22456290285195082	0.1
Genus	99	2	P12_Baseline	0	0.5369448516578184	0.01
Genus	99	2	P18_Baseline	1	0.5935727815787827	0.01
Genus	99	2	P23_Baseline	0	0.5437731581039495	0.01
Genus	99	2	P29_Baseline	0	0.3505734361931918	0.01
Genus	99	2	P54_Baseline	1	0.455379907106313	0.01
Genus	99	2	P55_Baseline	1	0.3548910906935662	0.01
Genus	99	3	P26_Baseline	0	0.39164396219909164	0.1
Genus	99	3	P4_Baseline	0	0.18135375868772702	0.1
Genus	99	3	P5_Baseline	1	0.26381927861941057	0.1
Genus	99	3	P62_Baseline	1	0.5262580349065585	0.1
Genus	99	3	P7_Baseline	0	0.6242239194862321	0.1
Genus	99	3	P9_Baseline	0	0.21000751495009232	0.1
Genus	100	1	P10_Baseline	1	0.44462440828682465	0.01
Genus	100	1	P12_Baseline	0	0.42089109010326053	0.01
Genus	100	1	P32_Baseline	0	0.5127021657614196	0.01
Genus	100	1	P43_Baseline	0	0.42541763814201294	0.01
Genus	100	1	P5_Baseline	1	0.39436688462286684	0.01
Genus	100	1	P62_Baseline	1	0.5159686296712545	0.01
Genus	100	2	P18_Baseline	1	0.2683344965732402	1.0
Genus	100	2	P26_Baseline	0	0.026104657777845847	1.0
Genus	100	2	P55_Baseline	1	0.08039843754668657	1.0
Genus	100	2	P67_Baseline	1	0.21385496596202264	1.0
Genus	100	2	P7_Baseline	0	0.8430147902442211	1.0
Genus	100	2	P9_Baseline	0	0.06607749329417954	1.0
Genus	100	3	P23_Baseline	0	0.9246393801411324	1.0
Genus	100	3	P29_Baseline	0	0.028767624154749923	1.0
Genus	100	3	P4_Baseline	0	0.12625221591044467	1.0
Genus	100	3	P54_Baseline	1	0.6423926481319765	1.0
Genus	100	3	P60_Baseline	0	0.3695456231304978	1.0
Genus	100	3	P65_Baseline	1	0.30279401421688396	1.0
Genus	101	1	P23_Baseline	0	0.5272186310224846	0.01
Genus	101	1	P43_Baseline	0	0.38794682318912826	0.01
Genus	101	1	P60_Baseline	0	0.3911218928182439	0.01
Genus	101	1	P62_Baseline	1	0.49542885658990937	0.01
Genus	101	1	P65_Baseline	1	0.47135935286324837	0.01
Genus	101	1	P67_Baseline	1	0.40379867673641257	0.01
Genus	101	2	P10_Baseline	1	0.437781711801285	0.01
Genus	101	2	P18_Baseline	1	0.5080688655094098	0.01
Genus	101	2	P32_Baseline	0	0.4334488082208285	0.01
Genus	101	2	P4_Baseline	0	0.3147180149181057	0.01
Genus	101	2	P55_Baseline	1	0.3712287936249948	0.01
Genus	101	2	P9_Baseline	0	0.3354613596830537	0.01
Genus	101	3	P12_Baseline	0	0.5036032391125251	0.01
Genus	101	3	P26_Baseline	0	0.40902282826377784	0.01
Genus	101	3	P29_Baseline	0	0.30542852668203024	0.01
Genus	101	3	P54_Baseline	1	0.4625066993079601	0.01
Genus	101	3	P5_Baseline	1	0.4473993479834003	0.01
Genus	101	3	P7_Baseline	0	0.5376582417132498	0.01
Genus	102	1	P12_Baseline	0	0.7774510464604827	100.0
Genus	102	1	P18_Baseline	1	0.9940321668348606	100.0
Genus	102	1	P23_Baseline	0	0.9943591912004651	100.0
Genus	102	1	P4_Baseline	0	0.0003796219849922421	100.0
Genus	102	1	P54_Baseline	1	0.23654467617975777	100.0
Genus	102	1	P67_Baseline	1	0.010077475823035044	100.0
Genus	102	2	P5_Baseline	1	0.3615679184519686	0.01
Genus	102	2	P60_Baseline	0	0.45428582124957534	0.01
Genus	102	2	P62_Baseline	1	0.6141977677830287	0.01
Genus	102	2	P65_Baseline	1	0.4400298337406996	0.01
Genus	102	2	P7_Baseline	0	0.485819256501689	0.01
Genus	102	2	P9_Baseline	0	0.36978340319952735	0.01
Genus	102	3	P10_Baseline	1	0.2569225073595616	1.0
Genus	102	3	P26_Baseline	0	0.2067243780579803	1.0
Genus	102	3	P29_Baseline	0	0.016020458480422967	1.0
Genus	102	3	P32_Baseline	0	0.6148182483228436	1.0
Genus	102	3	P43_Baseline	0	0.08751685325176034	1.0
Genus	102	3	P55_Baseline	1	0.05336978946420249	1.0
Genus	103	1	P18_Baseline	1	0.4493909103275388	0.01
Genus	103	1	P26_Baseline	0	0.44775634690911464	0.01
Genus	103	1	P4_Baseline	0	0.36664054702654575	0.01
Genus	103	1	P55_Baseline	1	0.44836945041247317	0.01
Genus	103	1	P62_Baseline	1	0.4915507580580438	0.01
Genus	103	1	P7_Baseline	0	0.5801866312802642	0.01
Genus	103	2	P10_Baseline	1	0.4196695037153892	0.01
Genus	103	2	P12_Baseline	0	0.47595292583425663	0.01
Genus	103	2	P29_Baseline	0	0.3414273509961441	0.01
Genus	103	2	P54_Baseline	1	0.4337466087403459	0.01
Genus	103	2	P5_Baseline	1	0.378888949877952	0.01
Genus	103	2	P9_Baseline	0	0.3376432614902448	0.01
Genus	103	3	P23_Baseline	0	0.5239540886015471	0.01
Genus	103	3	P32_Baseline	0	0.4942186656980586	0.01
Genus	103	3	P43_Baseline	0	0.37669794378788957	0.01
Genus	103	3	P60_Baseline	0	0.39186177914154735	0.01
Genus	103	3	P65_Baseline	1	0.4275403278707807	0.01
Genus	103	3	P67_Baseline	1	0.46324739401312165	0.01
Genus	104	1	P10_Baseline	1	0.43048915543244054	0.01
Genus	104	1	P12_Baseline	0	0.48350059774155635	0.01
Genus	104	1	P23_Baseline	0	0.45286579587932774	0.01
Genus	104	1	P32_Baseline	0	0.44577333383610773	0.01
Genus	104	1	P55_Baseline	1	0.3801689029222351	0.01
Genus	104	1	P5_Baseline	1	0.5022722768418294	0.01
Genus	104	2	P26_Baseline	0	0.3687743053107786	0.01
Genus	104	2	P29_Baseline	0	0.26520355945839236	0.01
Genus	104	2	P54_Baseline	1	0.3987175407998808	0.01
Genus	104	2	P65_Baseline	1	0.3755856557192147	0.01
Genus	104	2	P67_Baseline	1	0.3845234135140504	0.01
Genus	104	2	P9_Baseline	0	0.30317597739242425	0.01
Genus	104	3	P18_Baseline	1	0.450564940677076	0.01
Genus	104	3	P43_Baseline	0	0.38581649044452077	0.01
Genus	104	3	P4_Baseline	0	0.38794541709171415	0.01
Genus	104	3	P60_Baseline	0	0.4464901048164831	0.01
Genus	104	3	P62_Baseline	1	0.4551051350734053	0.01
Genus	104	3	P7_Baseline	0	0.5596181433984274	0.01
Genus	105	1	P12_Baseline	0	0.593497984695687	0.1
Genus	105	1	P29_Baseline	0	0.16380065685928705	0.1
Genus	105	1	P43_Baseline	0	0.11545789448978076	0.1
Genus	105	1	P54_Baseline	1	0.38054053795069015	0.1
Genus	105	1	P55_Baseline	1	0.09721792410805433	0.1
Genus	105	1	P62_Baseline	1	0.7035507697091375	0.1
Genus	105	2	P18_Baseline	1	0.4686005816754448	0.01
Genus	105	2	P23_Baseline	0	0.5230712015541623	0.01
Genus	105	2	P60_Baseline	0	0.3515805434953047	0.01
Genus	105	2	P65_Baseline	1	0.39712274743371806	0.01
Genus	105	2	P67_Baseline	1	0.45635363420419245	0.01
Genus	105	2	P7_Baseline	0	0.6023842439279005	0.01
Genus	105	3	P10_Baseline	1	0.5687344282901939	0.1
Genus	105	3	P26_Baseline	0	0.3982832720263175	0.1
Genus	105	3	P32_Baseline	0	0.7350119974624784	0.1
Genus	105	3	P4_Baseline	0	0.09747672668726048	0.1
Genus	105	3	P5_Baseline	1	0.0896976266382343	0.1
Genus	105	3	P9_Baseline	0	0.1611692046157172	0.1
Genus	106	1	P10_Baseline	1	0.4292505478854286	0.01
Genus	106	1	P18_Baseline	1	0.5412102951915059	0.01
Genus	106	1	P26_Baseline	0	0.4179556736357585	0.01
Genus	106	1	P54_Baseline	1	0.5275012397075863	0.01
Genus	106	1	P60_Baseline	0	0.3777680058372627	0.01
Genus	106	1	P7_Baseline	0	0.6084921498806779	0.01
Genus	106	2	P12_Baseline	0	0.7071471666728177	1.0
Genus	106	2	P23_Baseline	0	0.42071998410864986	1.0
Genus	106	2	P55_Baseline	1	0.061666912180869934	1.0
Genus	106	2	P5_Baseline	1	0.8182803267254025	1.0
Genus	106	2	P67_Baseline	1	0.19401291776153373	1.0
Genus	106	2	P9_Baseline	0	0.06197712692087049	1.0
Genus	106	3	P29_Baseline	0	0.32791037690028707	0.01
Genus	106	3	P32_Baseline	0	0.521852650349926	0.01
Genus	106	3	P43_Baseline	0	0.4567914805051404	0.01
Genus	106	3	P4_Baseline	0	0.35787175364471585	0.01
Genus	106	3	P62_Baseline	1	0.5128864611658385	0.01
Genus	106	3	P65_Baseline	1	0.4492078053429162	0.01
Genus	107	1	P10_Baseline	1	0.4335113767676694	0.01
Genus	107	1	P18_Baseline	1	0.49884985127736065	0.01
Genus	107	1	P4_Baseline	0	0.3318013522764777	0.01
Genus	107	1	P54_Baseline	1	0.5057923900217186	0.01
Genus	107	1	P7_Baseline	0	0.6044288941600292	0.01
Genus	107	1	P9_Baseline	0	0.3307353263306167	0.01
Genus	107	2	P12_Baseline	0	0.7959960952731739	1.0
Genus	107	2	P32_Baseline	0	0.6239070834652986	1.0
Genus	107	2	P55_Baseline	1	0.07259619510081661	1.0
Genus	107	2	P60_Baseline	0	0.38032913270680224	1.0
Genus	107	2	P62_Baseline	1	0.9889700005969968	1.0
Genus	107	2	P65_Baseline	1	0.31001634182021726	1.0
Genus	107	3	P23_Baseline	0	0.459245004726948	0.01
Genus	107	3	P26_Baseline	0	0.37263134443466445	0.01
Genus	107	3	P29_Baseline	0	0.3096627096339714	0.01
Genus	107	3	P43_Baseline	0	0.36910384980702904	0.01
Genus	107	3	P5_Baseline	1	0.4481759812773983	0.01
Genus	107	3	P67_Baseline	1	0.4187097108830727	0.01
Genus	108	1	P18_Baseline	1	0.5252629259639279	0.01
Genus	108	1	P29_Baseline	0	0.3579732983513772	0.01
Genus	108	1	P43_Baseline	0	0.3168881090407923	0.01
Genus	108	1	P55_Baseline	1	0.3526469390667891	0.01
Genus	108	1	P67_Baseline	1	0.4025989441862627	0.01
Genus	108	1	P9_Baseline	0	0.35580596169367096	0.01
Genus	108	2	P10_Baseline	1	0.4585342213608204	0.01
Genus	108	2	P26_Baseline	0	0.4639229605620066	0.01
Genus	108	2	P32_Baseline	0	0.5041871172447516	0.01
Genus	108	2	P60_Baseline	0	0.4043583947652295	0.01
Genus	108	2	P62_Baseline	1	0.5436189272069546	0.01
Genus	108	2	P65_Baseline	1	0.4668633202042867	0.01
Genus	108	3	P12_Baseline	0	0.5004409631405851	0.01
Genus	108	3	P23_Baseline	0	0.5095271696673106	0.01
Genus	108	3	P4_Baseline	0	0.31746206550512196	0.01
Genus	108	3	P54_Baseline	1	0.4676346094903122	0.01
Genus	108	3	P5_Baseline	1	0.5283548674829533	0.01
Genus	108	3	P7_Baseline	0	0.5513758556935819	0.01
Genus	109	1	P18_Baseline	1	0.2073213568341642	0.1
Genus	109	1	P29_Baseline	0	0.219382648138503	0.1
Genus	109	1	P60_Baseline	0	0.4334439585962261	0.1
Genus	109	1	P62_Baseline	1	0.1690797520040798	0.1
Genus	109	1	P67_Baseline	1	0.298539750965305	0.1
Genus	109	1	P9_Baseline	0	0.3111437638687812	0.1
Genus	109	2	P10_Baseline	1	0.47094886514277273	0.01
Genus	109	2	P12_Baseline	0	0.4674370591843834	0.01
Genus	109	2	P23_Baseline	0	0.47927407701079544	0.01
Genus	109	2	P32_Baseline	0	0.49354661925550714	0.01
Genus	109	2	P54_Baseline	1	0.4600207433260675	0.01
Genus	109	2	P5_Baseline	1	0.4461366316514711	0.01
Genus	109	3	P26_Baseline	0	0.07566972270338526	10.0
Genus	109	3	P43_Baseline	0	0.0007985246444392118	10.0
Genus	109	3	P4_Baseline	0	0.007197563192967953	10.0
Genus	109	3	P55_Baseline	1	0.006312052218806855	10.0
Genus	109	3	P65_Baseline	1	0.026791461074288796	10.0
Genus	109	3	P7_Baseline	0	0.4816286511372092	10.0
Genus	110	1	P10_Baseline	1	0.40793686462615175	0.01
Genus	110	1	P29_Baseline	0	0.27314046684675747	0.01
Genus	110	1	P43_Baseline	0	0.3567236743212342	0.01
Genus	110	1	P5_Baseline	1	0.3759222753350327	0.01
Genus	110	1	P65_Baseline	1	0.39018774638229786	0.01
Genus	110	1	P7_Baseline	0	0.5027972887642482	0.01
Genus	110	2	P18_Baseline	1	0.527559226652068	0.01
Genus	110	2	P26_Baseline	0	0.38023536446421485	0.01
Genus	110	2	P54_Baseline	1	0.47570382384067866	0.01
Genus	110	2	P60_Baseline	0	0.4029638881686751	0.01
Genus	110	2	P67_Baseline	1	0.44265356266751427	0.01
Genus	110	2	P9_Baseline	0	0.3790581054544428	0.01
Genus	110	3	P12_Baseline	0	0.509170201581443	0.01
Genus	110	3	P23_Baseline	0	0.5686908552446467	0.01
Genus	110	3	P32_Baseline	0	0.47371618741705324	0.01
Genus	110	3	P4_Baseline	0	0.3332544807253919	0.01
Genus	110	3	P55_Baseline	1	0.40729621933200744	0.01
Genus	110	3	P62_Baseline	1	0.5840729906808924	0.01
Genus	111	1	P23_Baseline	0	0.4279711635841842	0.01
Genus	111	1	P43_Baseline	0	0.3304003738312473	0.01
Genus	111	1	P54_Baseline	1	0.41433701072360946	0.01
Genus	111	1	P55_Baseline	1	0.36499684685277994	0.01
Genus	111	1	P5_Baseline	1	0.40026815923979636	0.01
Genus	111	1	P60_Baseline	0	0.42601653160340336	0.01
Genus	111	2	P12_Baseline	0	0.5066970970448561	0.01
Genus	111	2	P29_Baseline	0	0.31921930770527274	0.01
Genus	111	2	P4_Baseline	0	0.3146064899741767	0.01
Genus	111	2	P62_Baseline	1	0.5422427748341545	0.01
Genus	111	2	P65_Baseline	1	0.45289982999791073	0.01
Genus	111	2	P67_Baseline	1	0.3897187809064027	0.01
Genus	111	3	P10_Baseline	1	0.5874515680003302	0.1
Genus	111	3	P18_Baseline	1	0.30832444948557186	0.1
Genus	111	3	P26_Baseline	0	0.5205305642171788	0.1
Genus	111	3	P32_Baseline	0	0.7774843168602154	0.1
Genus	111	3	P7_Baseline	0	0.9324234467991542	0.1
Genus	111	3	P9_Baseline	0	0.16470763248467513	0.1
Genus	112	1	P18_Baseline	1	0.4368238167066534	0.01
[truncated: 5,201 more rows]
