# Supplementary material for: Baseline gut microbiome features associated with fecal calprotectin response to exclusive enteral nutrition in pediatric Crohn’s disease
Source: Front Pediatr. 2026 Jun 8;14:1833193. doi: 10.3389/fped.2026.1833193 (PMC13284047; doi:10.3389/fped.2026.1833193)
Supplement: Supplementary file 1 [file Datasheet1.zip › Source_Data/Fig5_metabolite_axis_highlights.tsv]

axis	metabolite_or_panel	median_T0	median_T2	direction_T0_to_T2	p_global	notes
Amino acids	Tryptophan	72.0	56.0	decrease	<0.0001	Median(IQR) from supplement; no per-sample values in supplement.
Bile acids	% secondary bile acids	86.1	94.1	increase	0.0498	Median(IQR) from supplement; no per-sample values in supplement.
Bile acids	Bile acid hydrophobicity index	0.73	0.74	increase	<0.0001	Median(IQR) from supplement; no per-sample values in supplement.
Amino acids	Total amino acids	10745.0	9479.0	decrease	<0.0001	Median(IQR) from supplement; no per-sample values in supplement.
