# Supplementary material for: Baseline gut microbiome features associated with fecal calprotectin response to exclusive enteral nutrition in pediatric Crohn’s disease
Source: Front Pediatr. 2026 Jun 8;14:1833193. doi: 10.3389/fped.2026.1833193 (PMC13284047; doi:10.3389/fped.2026.1833193)
Supplement: Supplementary file 1 [file Datasheet1.zip › Source_Data/Fig4_top_features.tsv]

cohort	endpoint	feature_level	feature_id	rank_abs_coef_fullfit	coef_fullfit	notes	genus_raw	genus
PRJEB14084	FCP_responder_T2_vs_T0	OTU	Otu0308	1	0.1127419800228154	Full-data fit (non-CV) for quick interpretability only; replace with resampling-based stability later.	Lachnospiraceae_unclassified(61)	Lachnospiraceae_unclassified
PRJEB14084	FCP_responder_T2_vs_T0	OTU	Otu0128	2	-0.1082028268045105	Full-data fit (non-CV) for quick interpretability only; replace with resampling-based stability later.	Bacteroides(100)	Bacteroides
PRJEB14084	FCP_responder_T2_vs_T0	OTU	Otu0070	3	-0.1042787228580866	Full-data fit (non-CV) for quick interpretability only; replace with resampling-based stability later.	Dorea(100)	Dorea
PRJEB14084	FCP_responder_T2_vs_T0	OTU	Otu0047	4	-0.0979546560606263	Full-data fit (non-CV) for quick interpretability only; replace with resampling-based stability later.	Blautia(100)	Blautia
PRJEB14084	FCP_responder_T2_vs_T0	OTU	Otu0004	5	-0.0932615091902015	Full-data fit (non-CV) for quick interpretability only; replace with resampling-based stability later.	Bifidobacterium(100)	Bifidobacterium
PRJEB14084	FCP_responder_T2_vs_T0	OTU	Otu0084	6	-0.0919327882976659	Full-data fit (non-CV) for quick interpretability only; replace with resampling-based stability later.	Coprococcus(99)	Coprococcus
PRJEB14084	FCP_responder_T2_vs_T0	OTU	Otu0002	7	-0.091540484279257	Full-data fit (non-CV) for quick interpretability only; replace with resampling-based stability later.	Holdemanella(100)	Holdemanella
PRJEB14084	FCP_responder_T2_vs_T0	OTU	Otu0001	8	-0.0911716900917918	Full-data fit (non-CV) for quick interpretability only; replace with resampling-based stability later.	Collinsella(100)	Collinsella
PRJEB14084	FCP_responder_T2_vs_T0	OTU	Otu0334	9	0.0883879561575216	Full-data fit (non-CV) for quick interpretability only; replace with resampling-based stability later.	Subdoligranulum(100)	Subdoligranulum
PRJEB14084	FCP_responder_T2_vs_T0	OTU	Otu0458	10	0.0881210937081713	Full-data fit (non-CV) for quick interpretability only; replace with resampling-based stability later.	Bifidobacterium(100)	Bifidobacterium
PRJEB14084	FCP_responder_T2_vs_T0	OTU	Otu0044	11	-0.087434784142054	Full-data fit (non-CV) for quick interpretability only; replace with resampling-based stability later.	Lachnospiraceae_unclassified(100)	Lachnospiraceae_unclassified
PRJEB14084	FCP_responder_T2_vs_T0	OTU	Otu0020	12	-0.0859543126292946	Full-data fit (non-CV) for quick interpretability only; replace with resampling-based stability later.	Blautia(100)	Blautia
PRJEB14084	FCP_responder_T2_vs_T0	Genus	Clostridium_XVIII	1	0.4253195428106834	Full-data fit (non-CV) for quick interpretability only; replace with resampling-based stability later.
PRJEB14084	FCP_responder_T2_vs_T0	Genus	Faecalitalea	2	0.3736407771757938	Full-data fit (non-CV) for quick interpretability only; replace with resampling-based stability later.
PRJEB14084	FCP_responder_T2_vs_T0	Genus	Holdemanella	3	-0.351326378820853	Full-data fit (non-CV) for quick interpretability only; replace with resampling-based stability later.
PRJEB14084	FCP_responder_T2_vs_T0	Genus	Olsenella	4	-0.3296246208635208	Full-data fit (non-CV) for quick interpretability only; replace with resampling-based stability later.
PRJEB14084	FCP_responder_T2_vs_T0	Genus	Butyricicoccus	5	-0.2957907693864474	Full-data fit (non-CV) for quick interpretability only; replace with resampling-based stability later.
PRJEB14084	FCP_responder_T2_vs_T0	Genus	Faecalicoccus	6	0.2902916858433874	Full-data fit (non-CV) for quick interpretability only; replace with resampling-based stability later.
PRJEB14084	FCP_responder_T2_vs_T0	Genus	Clostridium_XlVb	7	0.2712777123006998	Full-data fit (non-CV) for quick interpretability only; replace with resampling-based stability later.
PRJEB14084	FCP_responder_T2_vs_T0	Genus	Erysipelotrichaceae_unclassified	8	0.2622571324881125	Full-data fit (non-CV) for quick interpretability only; replace with resampling-based stability later.
PRJEB14084	FCP_responder_T2_vs_T0	Genus	Clostridia_unclassified	9	0.2604806955093084	Full-data fit (non-CV) for quick interpretability only; replace with resampling-based stability later.
PRJEB14084	FCP_responder_T2_vs_T0	Genus	Gemella	10	-0.251317583964097	Full-data fit (non-CV) for quick interpretability only; replace with resampling-based stability later.
PRJEB14084	FCP_responder_T2_vs_T0	Genus	Escherichia/Shigella	11	-0.2354673918340071	Full-data fit (non-CV) for quick interpretability only; replace with resampling-based stability later.
PRJEB14084	FCP_responder_T2_vs_T0	Genus	Anaerococcus	12	0.2312953064067109	Full-data fit (non-CV) for quick interpretability only; replace with resampling-based stability later.
