# Supplementary material for: Baseline gut microbiome features associated with fecal calprotectin response to exclusive enteral nutrition in pediatric Crohn’s disease
Source: Front Pediatr. 2026 Jun 8;14:1833193. doi: 10.3389/fped.2026.1833193 (PMC13284047; doi:10.3389/fped.2026.1833193)
Supplement: Supplementary file 1 [file Datasheet1.zip › Source_Data/Fig2_key_genera_effects.tsv]

comparison	n_subjects	genus	mean_delta_rel_abund	ci95_low_mean_delta	ci95_high_mean_delta	median_delta_rel_abund
baseline_to_end_EEN	19	Holdemanella	0.050221849218680045	-0.03753823609297409	0.1379819345303342	0.0
baseline_to_end_EEN	19	Subdoligranulum	-0.037023026794639494	-0.07077943636286955	-0.0032666172264094323	-0.005915759583530526
baseline_to_end_EEN	19	Collinsella	0.03569857530560443	-0.01821359157369082	0.08961074218489967	0.0
baseline_to_end_EEN	19	Guyana	-0.03453104370534979	-0.06144185184121096	-0.007620235569488619	-0.02182158656567255
baseline_to_end_EEN	19	Blautia	-0.030170167105757928	-0.12188316171021465	0.0615428274986988	-0.08597741012164006
baseline_to_end_EEN	19	Bifidobacterium	-0.02889085373948268	-0.09830440089348673	0.040522693414521374	-0.01207434567339403
baseline_to_end_EEN	19	Bacteroides	0.023083426236508987	0.00038205253507607104	0.045784799937941906	0.0014583351940917486
baseline_to_end_EEN	19	Anaerococcus	0.018740920129751454	-0.022359356644855666	0.05984119690435857	0.0
baseline_to_end_EEN	19	Erysipelotrichaceae_unclassified	0.017284984127999333	-0.008410445052333435	0.042980413308332105	0.00023940627244433804
baseline_to_end_EEN	19	Peptostreptococcus	-0.016047459634785478	-0.04542339311862134	0.01332847384905039	0.0
