# Supplementary material for: Baseline gut microbiome features associated with fecal calprotectin response to exclusive enteral nutrition in pediatric Crohn’s disease
Source: Front Pediatr. 2026 Jun 8;14:1833193. doi: 10.3389/fped.2026.1833193 (PMC13284047; doi:10.3389/fped.2026.1833193)
Supplement: Supplementary file 1 [file Datasheet1.zip › Source_Data/VAL_metabolite_changes.tsv]

cohort	assay	source_table	comparison	metabolite_or_panel	unit_hint	timepoint_a	timepoint_b	value_a	value_b	median_a	median_b	direction_median_a_to_b	p_global	posthoc_T0_vs_T2	notes
PRJEB14084	HPLC	MOESM2_table_04	HC_and_CD_T0_T1_T2_T3_global	Aspartic acid (µM, median (IQR))	µM	T0	T2	628 (339−947)	625 (297−800)	628.0	625.0	decrease	0.0277	No	Median(IQR) extracted from Supplementary Table 7 (HPLC). p_global is Kruskal–Wallis across HC+T0+T1+T2+T3; posthoc_T0_vs_T2 is Dunn’s multiple comparison result; no per-sample values in supplement.
PRJEB14084	HPLC	MOESM2_table_04	HC_and_CD_T0_T1_T2_T3_global	Glutamic acid (µM, median (IQR))	µM	T0	T2	1487 (889−1967)	1044 (550−1449)	1487.0	1044.0	decrease	0.0519		Median(IQR) extracted from Supplementary Table 7 (HPLC). p_global is Kruskal–Wallis across HC+T0+T1+T2+T3; posthoc_T0_vs_T2 is Dunn’s multiple comparison result; no per-sample values in supplement.
PRJEB14084	HPLC	MOESM2_table_04	HC_and_CD_T0_T1_T2_T3_global	Asparagine (µM, median (IQR))	µM	T0	T2	27 (5−74)	17 (7−54)	27.0	17.0	decrease	<0.0001	No	Median(IQR) extracted from Supplementary Table 7 (HPLC). p_global is Kruskal–Wallis across HC+T0+T1+T2+T3; posthoc_T0_vs_T2 is Dunn’s multiple comparison result; no per-sample values in supplement.
PRJEB14084	HPLC	MOESM2_table_04	HC_and_CD_T0_T1_T2_T3_global	Serine (µM, median (IQR))	µM	T0	T2	395 (274−592)	438 (299−559)	395.0	438.0	increase	<0.0001	No	Median(IQR) extracted from Supplementary Table 7 (HPLC). p_global is Kruskal–Wallis across HC+T0+T1+T2+T3; posthoc_T0_vs_T2 is Dunn’s multiple comparison result; no per-sample values in supplement.
PRJEB14084	HPLC	MOESM2_table_04	HC_and_CD_T0_T1_T2_T3_global	Glutamine (µM, median (IQR))	µM	T0	T2	131 (77−206)	109 (71−173)	131.0	109.0	decrease	0.0001	No	Median(IQR) extracted from Supplementary Table 7 (HPLC). p_global is Kruskal–Wallis across HC+T0+T1+T2+T3; posthoc_T0_vs_T2 is Dunn’s multiple comparison result; no per-sample values in supplement.
PRJEB14084	HPLC	MOESM2_table_04	HC_and_CD_T0_T1_T2_T3_global	Histidine (µM, median (IQR))	µM	T0	T2	73 (50−119)	66 (38−95)	73.0	66.0	decrease	<0.0001	No	Median(IQR) extracted from Supplementary Table 7 (HPLC). p_global is Kruskal–Wallis across HC+T0+T1+T2+T3; posthoc_T0_vs_T2 is Dunn’s multiple comparison result; no per-sample values in supplement.
PRJEB14084	HPLC	MOESM2_table_04	HC_and_CD_T0_T1_T2_T3_global	Glycine (µM, median (IQR))	µM	T0	T2	711 (423−1149)	592 (402−968)	711.0	592.0	decrease	<0.0001	No	Median(IQR) extracted from Supplementary Table 7 (HPLC). p_global is Kruskal–Wallis across HC+T0+T1+T2+T3; posthoc_T0_vs_T2 is Dunn’s multiple comparison result; no per-sample values in supplement.
PRJEB14084	HPLC	MOESM2_table_04	HC_and_CD_T0_T1_T2_T3_global	Threonine (µM, median (IQR))	µM	T0	T2	344 (200−507)	352 (196−500)	344.0	352.0	increase	<0.0001	No	Median(IQR) extracted from Supplementary Table 7 (HPLC). p_global is Kruskal–Wallis across HC+T0+T1+T2+T3; posthoc_T0_vs_T2 is Dunn’s multiple comparison result; no per-sample values in supplement.
PRJEB14084	HPLC	MOESM2_table_04	HC_and_CD_T0_T1_T2_T3_global	Citruline (µM, median (IQR))	µM	T0	T2	365 (193−577)	297 (215−410)	365.0	297.0	decrease	<0.0001	No	Median(IQR) extracted from Supplementary Table 7 (HPLC). p_global is Kruskal–Wallis across HC+T0+T1+T2+T3; posthoc_T0_vs_T2 is Dunn’s multiple comparison result; no per-sample values in supplement.
PRJEB14084	HPLC	MOESM2_table_04	HC_and_CD_T0_T1_T2_T3_global	Arginine (µM, median (IQR))	µM	T0	T2	59 (32−141)	39 (30−109)	59.0	39.0	decrease	0.6317		Median(IQR) extracted from Supplementary Table 7 (HPLC). p_global is Kruskal–Wallis across HC+T0+T1+T2+T3; posthoc_T0_vs_T2 is Dunn’s multiple comparison result; no per-sample values in supplement.
PRJEB14084	HPLC	MOESM2_table_04	HC_and_CD_T0_T1_T2_T3_global	Alanine (µM, median (IQR))	µM	T0	T2	1505 (934−2138)	1348 (1011−1756)	1505.0	1348.0	decrease	<0.0001	No	Median(IQR) extracted from Supplementary Table 7 (HPLC). p_global is Kruskal–Wallis across HC+T0+T1+T2+T3; posthoc_T0_vs_T2 is Dunn’s multiple comparison result; no per-sample values in supplement.
PRJEB14084	HPLC	MOESM2_table_04	HC_and_CD_T0_T1_T2_T3_global	Taurine (µM, median (IQR))	µM	T0	T2	56 (26−239)	38 (20−169)	56.0	38.0	decrease	0.1464		Median(IQR) extracted from Supplementary Table 7 (HPLC). p_global is Kruskal–Wallis across HC+T0+T1+T2+T3; posthoc_T0_vs_T2 is Dunn’s multiple comparison result; no per-sample values in supplement.
PRJEB14084	HPLC	MOESM2_table_04	HC_and_CD_T0_T1_T2_T3_global	Tyrosine (µM, median (IQR))	µM	T0	T2	370 (228−512)	351 (261−436)	370.0	351.0	decrease	<0.0001	No	Median(IQR) extracted from Supplementary Table 7 (HPLC). p_global is Kruskal–Wallis across HC+T0+T1+T2+T3; posthoc_T0_vs_T2 is Dunn’s multiple comparison result; no per-sample values in supplement.
PRJEB14084	HPLC	MOESM2_table_04	HC_and_CD_T0_T1_T2_T3_global	Valine (µM, median (IQR))	µM	T0	T2	834 (471−1112)	709 (422−827)	834.0	709.0	decrease	0.0004	No	Median(IQR) extracted from Supplementary Table 7 (HPLC). p_global is Kruskal–Wallis across HC+T0+T1+T2+T3; posthoc_T0_vs_T2 is Dunn’s multiple comparison result; no per-sample values in supplement.
PRJEB14084	HPLC	MOESM2_table_04	HC_and_CD_T0_T1_T2_T3_global	Methionine (µM, median (IQR))	µM	T0	T2	227 (127−297)	198 (118−283)	227.0	198.0	decrease	<0.0001	No	Median(IQR) extracted from Supplementary Table 7 (HPLC). p_global is Kruskal–Wallis across HC+T0+T1+T2+T3; posthoc_T0_vs_T2 is Dunn’s multiple comparison result; no per-sample values in supplement.
PRJEB14084	HPLC	MOESM2_table_04	HC_and_CD_T0_T1_T2_T3_global	Isoleucine (µM, median (IQR))	µM	T0	T2	623 (394−886)	526 (273−678)	623.0	526.0	decrease	<0.0001	No	Median(IQR) extracted from Supplementary Table 7 (HPLC). p_global is Kruskal–Wallis across HC+T0+T1+T2+T3; posthoc_T0_vs_T2 is Dunn’s multiple comparison result; no per-sample values in supplement.
PRJEB14084	HPLC	MOESM2_table_04	HC_and_CD_T0_T1_T2_T3_global	Tryptophan (µM, median (IQR))	µM	T0	T2	72 (45−106)	56 (43−76)	72.0	56.0	decrease	<0.0001	No	Median(IQR) extracted from Supplementary Table 7 (HPLC). p_global is Kruskal–Wallis across HC+T0+T1+T2+T3; posthoc_T0_vs_T2 is Dunn’s multiple comparison result; no per-sample values in supplement.
PRJEB14084	HPLC	MOESM2_table_04	HC_and_CD_T0_T1_T2_T3_global	Phenylalanine (µM, median (IQR))	µM	T0	T2	454 (267−620)	425 (308−487)	454.0	425.0	decrease	<0.0001	No	Median(IQR) extracted from Supplementary Table 7 (HPLC). p_global is Kruskal–Wallis across HC+T0+T1+T2+T3; posthoc_T0_vs_T2 is Dunn’s multiple comparison result; no per-sample values in supplement.
PRJEB14084	HPLC	MOESM2_table_04	HC_and_CD_T0_T1_T2_T3_global	Leucine (µM, median (IQR))	µM	T0	T2	759 (455−1009)	701 (453−779)	759.0	701.0	decrease	<0.0001	No	Median(IQR) extracted from Supplementary Table 7 (HPLC). p_global is Kruskal–Wallis across HC+T0+T1+T2+T3; posthoc_T0_vs_T2 is Dunn’s multiple comparison result; no per-sample values in supplement.
PRJEB14084	HPLC	MOESM2_table_04	HC_and_CD_T0_T1_T2_T3_global	Lysine (µM, median (IQR))	µM	T0	T2	908 (553−1166)	839 (517−1022)	908.0	839.0	decrease	0.0002	No	Median(IQR) extracted from Supplementary Table 7 (HPLC). p_global is Kruskal–Wallis across HC+T0+T1+T2+T3; posthoc_T0_vs_T2 is Dunn’s multiple comparison result; no per-sample values in supplement.
PRJEB14084	HPLC	MOESM2_table_04	HC_and_CD_T0_T1_T2_T3_global	Total amino acids (µM, median (IQR))	µM	T0	T2	10745 (7241−13668)	9479 (6373−11508)	10745.0	9479.0	decrease	<0.0001	No	Median(IQR) extracted from Supplementary Table 7 (HPLC). p_global is Kruskal–Wallis across HC+T0+T1+T2+T3; posthoc_T0_vs_T2 is Dunn’s multiple comparison result; no per-sample values in supplement.
PRJEB14084	HPLC	MOESM2_table_07	HC_and_CD_T0_T1_T2_T3_global	Total bile acid concentration (mM, median (IQR))	mM_or_percent	T0	T2	0.95 (0.43−1.80)	0.92 (0.53−2.37)	0.95	0.92	decrease	0.0884	No	Median(IQR) extracted from Supplementary Table 10 (HPLC). p_global is Kruskal–Wallis across HC+T0+T1+T2+T3; posthoc_T0_vs_T2 is Dunn’s multiple comparison result; no per-sample values in supplement.
PRJEB14084	HPLC	MOESM2_table_07	HC_and_CD_T0_T1_T2_T3_global	Bile acid hydrophobicity index (median (IQR))	mM_or_percent	T0	T2	0.73 (0.35−0.73)	0.74 (0.67−0.78)	0.73	0.74	increase	<0.0001	No	Median(IQR) extracted from Supplementary Table 10 (HPLC). p_global is Kruskal–Wallis across HC+T0+T1+T2+T3; posthoc_T0_vs_T2 is Dunn’s multiple comparison result; no per-sample values in supplement.
PRJEB14084	HPLC	MOESM2_table_07	HC_and_CD_T0_T1_T2_T3_global	% secondary bile acids (median (IQR))	mM_or_percent	T0	T2	86.1% (46.9−94.7)	94.1% (88.3−98.1)	86.1	94.1	increase	0.0498	No	Median(IQR) extracted from Supplementary Table 10 (HPLC). p_global is Kruskal–Wallis across HC+T0+T1+T2+T3; posthoc_T0_vs_T2 is Dunn’s multiple comparison result; no per-sample values in supplement.
PRJEB14084	1H_NMR	MOESM2_table_06	T0_patients_vs_controls	Alanine	relative								<0.001		Supplement reports Pearson r (direction) and BH-adjusted p for group contrast; not raw concentrations.
PRJEB14084	1H_NMR	MOESM2_table_06	T3_responders_vs_controls	Alanine	relative								0.234		Supplement reports Pearson r (direction) and BH-adjusted p for group contrast; not raw concentrations.
PRJEB14084	1H_NMR	MOESM2_table_06	T3_nonresponders_vs_controls	Alanine	relative								0.001		Supplement reports Pearson r (direction) and BH-adjusted p for group contrast; not raw concentrations.
PRJEB14084	1H_NMR	MOESM2_table_06	T0_patients_vs_controls	Cadaverine	relative								<0.001		Supplement reports Pearson r (direction) and BH-adjusted p for group contrast; not raw concentrations.
PRJEB14084	1H_NMR	MOESM2_table_06	T3_responders_vs_controls	Cadaverine	relative								0.069		Supplement reports Pearson r (direction) and BH-adjusted p for group contrast; not raw concentrations.
PRJEB14084	1H_NMR	MOESM2_table_06	T3_nonresponders_vs_controls	Cadaverine	relative								<0.001		Supplement reports Pearson r (direction) and BH-adjusted p for group contrast; not raw concentrations.
PRJEB14084	1H_NMR	MOESM2_table_06	T0_patients_vs_controls	Isoleucine	relative								<0.001		Supplement reports Pearson r (direction) and BH-adjusted p for group contrast; not raw concentrations.
PRJEB14084	1H_NMR	MOESM2_table_06	T3_responders_vs_controls	Isoleucine	relative								0.413		Supplement reports Pearson r (direction) and BH-adjusted p for group contrast; not raw concentrations.
PRJEB14084	1H_NMR	MOESM2_table_06	T3_nonresponders_vs_controls	Isoleucine	relative								0.007		Supplement reports Pearson r (direction) and BH-adjusted p for group contrast; not raw concentrations.
PRJEB14084	1H_NMR	MOESM2_table_06	T0_patients_vs_controls	Lactate	relative								<0.001		Supplement reports Pearson r (direction) and BH-adjusted p for group contrast; not raw concentrations.
PRJEB14084	1H_NMR	MOESM2_table_06	T3_responders_vs_controls	Lactate	relative								0.072		Supplement reports Pearson r (direction) and BH-adjusted p for group contrast; not raw concentrations.
PRJEB14084	1H_NMR	MOESM2_table_06	T3_nonresponders_vs_controls	Lactate	relative								0.002		Supplement reports Pearson r (direction) and BH-adjusted p for group contrast; not raw concentrations.
PRJEB14084	1H_NMR	MOESM2_table_06	T0_patients_vs_controls	Leucine	relative								<0.001		Supplement reports Pearson r (direction) and BH-adjusted p for group contrast; not raw concentrations.
PRJEB14084	1H_NMR	MOESM2_table_06	T3_responders_vs_controls	Leucine	relative								0.304		Supplement reports Pearson r (direction) and BH-adjusted p for group contrast; not raw concentrations.
PRJEB14084	1H_NMR	MOESM2_table_06	T3_nonresponders_vs_controls	Leucine	relative								<0.001		Supplement reports Pearson r (direction) and BH-adjusted p for group contrast; not raw concentrations.
PRJEB14084	1H_NMR	MOESM2_table_06	T0_patients_vs_controls	Phenylalanine	relative								<0.001		Supplement reports Pearson r (direction) and BH-adjusted p for group contrast; not raw concentrations.
PRJEB14084	1H_NMR	MOESM2_table_06	T3_responders_vs_controls	Phenylalanine	relative								0.190		Supplement reports Pearson r (direction) and BH-adjusted p for group contrast; not raw concentrations.
PRJEB14084	1H_NMR	MOESM2_table_06	T3_nonresponders_vs_controls	Phenylalanine	relative								<0.001		Supplement reports Pearson r (direction) and BH-adjusted p for group contrast; not raw concentrations.
PRJEB14084	1H_NMR	MOESM2_table_06	T0_patients_vs_controls	Propionate	relative								<0.001		Supplement reports Pearson r (direction) and BH-adjusted p for group contrast; not raw concentrations.
PRJEB14084	1H_NMR	MOESM2_table_06	T3_responders_vs_controls	Propionate	relative								0.203		Supplement reports Pearson r (direction) and BH-adjusted p for group contrast; not raw concentrations.
PRJEB14084	1H_NMR	MOESM2_table_06	T3_nonresponders_vs_controls	Propionate	relative								<0.001		Supplement reports Pearson r (direction) and BH-adjusted p for group contrast; not raw concentrations.
PRJEB14084	1H_NMR	MOESM2_table_06	T0_patients_vs_controls	Putrescine	relative								<0.001		Supplement reports Pearson r (direction) and BH-adjusted p for group contrast; not raw concentrations.
PRJEB14084	1H_NMR	MOESM2_table_06	T3_responders_vs_controls	Putrescine	relative								0.008		Supplement reports Pearson r (direction) and BH-adjusted p for group contrast; not raw concentrations.
PRJEB14084	1H_NMR	MOESM2_table_06	T3_nonresponders_vs_controls	Putrescine	relative								<0.001		Supplement reports Pearson r (direction) and BH-adjusted p for group contrast; not raw concentrations.
PRJEB14084	1H_NMR	MOESM2_table_06	T0_patients_vs_controls	Trimethylamine	relative								<0.001		Supplement reports Pearson r (direction) and BH-adjusted p for group contrast; not raw concentrations.
PRJEB14084	1H_NMR	MOESM2_table_06	T3_responders_vs_controls	Trimethylamine	relative								0.497		Supplement reports Pearson r (direction) and BH-adjusted p for group contrast; not raw concentrations.
PRJEB14084	1H_NMR	MOESM2_table_06	T3_nonresponders_vs_controls	Trimethylamine	relative								<0.001		Supplement reports Pearson r (direction) and BH-adjusted p for group contrast; not raw concentrations.
PRJEB14084	1H_NMR	MOESM2_table_06	T0_patients_vs_controls	Tryptophan	relative								<0.001		Supplement reports Pearson r (direction) and BH-adjusted p for group contrast; not raw concentrations.
PRJEB14084	1H_NMR	MOESM2_table_06	T3_responders_vs_controls	Tryptophan	relative								0.027		Supplement reports Pearson r (direction) and BH-adjusted p for group contrast; not raw concentrations.
PRJEB14084	1H_NMR	MOESM2_table_06	T3_nonresponders_vs_controls	Tryptophan	relative								<0.001		Supplement reports Pearson r (direction) and BH-adjusted p for group contrast; not raw concentrations.
PRJEB14084	1H_NMR	MOESM2_table_06	T0_patients_vs_controls	Tyrosine	relative								<0.001		Supplement reports Pearson r (direction) and BH-adjusted p for group contrast; not raw concentrations.
PRJEB14084	1H_NMR	MOESM2_table_06	T3_responders_vs_controls	Tyrosine	relative								0.268		Supplement reports Pearson r (direction) and BH-adjusted p for group contrast; not raw concentrations.
PRJEB14084	1H_NMR	MOESM2_table_06	T3_nonresponders_vs_controls	Tyrosine	relative								<0.001		Supplement reports Pearson r (direction) and BH-adjusted p for group contrast; not raw concentrations.
PRJEB14084	1H_NMR	MOESM2_table_06	T0_patients_vs_controls	Valine	relative								<0.001		Supplement reports Pearson r (direction) and BH-adjusted p for group contrast; not raw concentrations.
PRJEB14084	1H_NMR	MOESM2_table_06	T3_responders_vs_controls	Valine	relative								0.234		Supplement reports Pearson r (direction) and BH-adjusted p for group contrast; not raw concentrations.
PRJEB14084	1H_NMR	MOESM2_table_06	T3_nonresponders_vs_controls	Valine	relative								0.002		Supplement reports Pearson r (direction) and BH-adjusted p for group contrast; not raw concentrations.
