# Supplementary material for: Baseline gut microbiome features associated with fecal calprotectin response to exclusive enteral nutrition in pediatric Crohn’s disease
Source: Front Pediatr. 2026 Jun 8;14:1833193. doi: 10.3389/fped.2026.1833193 (PMC13284047; doi:10.3389/fped.2026.1833193)
Supplement: Supplementary file 1 [file Datasheet1.zip › Source_Data/Fig4_calibration_bins.tsv]

feature_level	bin_label	n	mean_p_pred	obs_rate
OTU	(0.226, 0.279]	4	0.2556264978426428	0.0
OTU	(0.279, 0.313]	3	0.2908845399952611	0.6666666666666666
OTU	(0.313, 0.394]	4	0.3417642148559439	0.5
OTU	(0.394, 0.445]	3	0.42776076908584354	0.0
OTU	(0.445, 0.557]	4	0.4900379962377671	1.0
Genus	(0.253, 0.308]	4	0.2769466529152422	0.0
Genus	(0.308, 0.369]	3	0.33088989273351405	1.0
Genus	(0.369, 0.424]	4	0.3933955155341952	0.5
Genus	(0.424, 0.528]	3	0.4751107378420015	0.6666666666666666
Genus	(0.528, 0.58]	4	0.5497921389558773	0.25
