# Supplementary material for: Baseline gut microbiome features associated with fecal calprotectin response to exclusive enteral nutrition in pediatric Crohn’s disease
Source: Front Pediatr. 2026 Jun 8;14:1833193. doi: 10.3389/fped.2026.1833193 (PMC13284047; doi:10.3389/fped.2026.1833193)
Supplement: Supplementary file 1 [file Datasheet1.zip › Source_Data/SOURCE_DATA_MAP.tsv]

label	figure_or_table	panel_or_item	description	internal_source_tables	generation
Source Data 1	Figure 2	Panel B	Key genera paired deltas (T2−T0) with mean±95% CI	results/tables/Fig2_key_genera_subject_deltas.tsv;results/tables/Fig2_key_genera_effects.tsv	scripts/fig2_fig3_tables.py (fig2-taxa)
Source Data 2	Figure 2	Panels C–D	HPLC fecal biomolecule panels (summary medians and IQR; T0 vs T2)	results/tables/Fig2_key_metabolites.tsv	scripts/fig2_fig3_tables.py (fig2-metabolites)
Source Data 3	Figure 3	Panel A	1H-NMR follow-up discriminant metabolite persistence (T3 vs controls; adjusted p-values)	results/tables/Fig3_nmr_persistence.tsv	scripts/fig2_fig3_tables.py (fig3-nmr-persistence)
Source Data 4	Figure 3	Panel B	Follow-up taxa by response at T3 (points + mean±95% CI)	results/tables/Fig3_followup_taxa_points.tsv;results/tables/Fig3_followup_taxa_by_response.tsv	scripts/fig2_fig3_tables.py (fig3-followup-taxa)
Source Data 5	Figure 4	Panel A	Baseline prediction performance (ROC AUC, PR AUC, Brier) with 95% CI across repeated nested CV	results/tables/Fig4_performance_summary.tsv	results/tables/Fig4_oof_predictions.tsv via scripts/fig4_oof_summary.py
Source Data 6	Figure 4	Panel B	Calibration bins (mean predicted probability vs observed responder rate; 5 bins)	results/tables/Fig4_calibration_bins.tsv	results/tables/Fig4_oof_predictions.tsv via scripts/fig4_prediction_tables.py
Source Data 7	Figure 4	Panel C	Top genus coefficients from full-data fit (exploratory interpretability)	results/tables/Fig4_top_features.tsv	scripts/fig4_pack_tables.py
Source Data 8	Figure 5	Panel A	External directional generalization concordance by genus (PRJEB14084 baseline effects vs PRJEB33603 STAMP summaries)	results/tables/Fig5_genus_direction_concordance_by_genus.tsv;results/tables/Fig5_genus_direction_concordance_by_row.tsv	results/tables/Fig5_genus_direction_concordance_by_genus.tsv (curated); plotted via scripts/plot_fig5.py
Source Data 9	Figure 5	Panel B	Measured biomolecules-axis highlights during EEN (T0 vs T2 medians; summary-only)	results/tables/Fig5_metabolite_axis_highlights.tsv;results/tables/VAL_metabolite_changes.tsv	results/tables/Fig5_metabolite_axis_highlights.tsv (curated from supplement summary); plotted via scripts/plot_fig5.py
