# Supplementary material for: Baseline gut microbiome features associated with fecal calprotectin response to exclusive enteral nutrition in pediatric Crohn’s disease
Source: Front Pediatr. 2026 Jun 8;14:1833193. doi: 10.3389/fped.2026.1833193 (PMC13284047; doi:10.3389/fped.2026.1833193)
Supplement: Supplementary file 1 [file Datasheet1.zip › Source_Data/Fig2_key_genera_subject_deltas.tsv]

subject_id	sample_id_a	sample_id_b	time_a	time_b	genus	rel_abund_a	rel_abund_b	delta_rel_abund
P10	P10_Baseline	P10_End	baseline	end_EEN	Holdemanella	0.0	0.0002448579823702253	0.0002448579823702253
P12	P12_Baseline	P12_End	baseline	end_EEN	Holdemanella	0.024134568503169185	0.0	-0.024134568503169185
P18	P18_Baseline	P18_End	baseline	end_EEN	Holdemanella	0.0	0.0	0.0
P23	P23_Baseline	P23_End	baseline	end_EEN	Holdemanella	0.0	0.0	0.0
P26	P26_Baseline	P26_End	baseline	end_EEN	Holdemanella	0.000236630383341221	0.0	-0.000236630383341221
P29	P29_Baseline	P29_End	baseline	end_EEN	Holdemanella	0.2519249278152069	0.00023894862604540023	-0.2516859791891615
P32	P32_Baseline	P32_End	baseline	end_EEN	Holdemanella	0.0	0.00024172105390379503	0.00024172105390379503
P4	P4_Baseline	P4_End	baseline	end_EEN	Holdemanella	0.28679153490634884	0.5477737665463297	0.26098223163998086
P43	P43_Baseline	P43_End	baseline	end_EEN	Holdemanella	0.04805163758068372	0.0855421686746988	0.03749053109401508
P5	P5_Baseline	P5_End	baseline	end_EEN	Holdemanella	0.0	0.0	0.0
P52	P52_Baseline	P52_End	baseline	end_EEN	Holdemanella	0.0	0.0	0.0
P54	P54_Baseline	P54_End	baseline	end_EEN	Holdemanella	0.0	0.0	0.0
P55	P55_Baseline	P55_End	baseline	end_EEN	Holdemanella	0.00024289531212047608	0.00024260067928190198	-2.946328385740999e-07
P60	P60_Baseline	P60_End	baseline	end_EEN	Holdemanella	0.17572115384615383	0.44366025797030906	0.2679391041241552
P62	P62_Baseline	P62_End	baseline	end_EEN	Holdemanella	0.0002421893921046258	0.0	-0.0002421893921046258
P65	P65_Baseline	P65_End	baseline	end_EEN	Holdemanella	0.00023781212841854935	0.000242306760358614	4.494631940064664e-06
P67	P67_Baseline	P67_End	baseline	end_EEN	Holdemanella	0.0	0.0	0.0
P7	P7_Baseline	P7_End	baseline	end_EEN	Holdemanella	0.00048555474629764507	0.0011904761904761906	0.0007049214441785456
P9	P9_Baseline	P9_End	baseline	end_EEN	Holdemanella	0.18985820716173996	0.8527651424467321	0.6629069352849921
P10	P10_Baseline	P10_End	baseline	end_EEN	Subdoligranulum	0.038330907326540514	0.0012242899118511264	-0.03710661741468939
P12	P12_Baseline	P12_End	baseline	end_EEN	Subdoligranulum	0.023890784982935155	0.0398936170212766	0.016002832038341443
P18	P18_Baseline	P18_End	baseline	end_EEN	Subdoligranulum	0.0	0.0	0.0
P23	P23_Baseline	P23_End	baseline	end_EEN	Subdoligranulum	0.0009567089213106913	0.0	-0.0009567089213106913
P26	P26_Baseline	P26_End	baseline	end_EEN	Subdoligranulum	0.005915759583530526	0.0	-0.005915759583530526
P29	P29_Baseline	P29_End	baseline	end_EEN	Subdoligranulum	0.04234841193455245	0.0	-0.04234841193455245
P32	P32_Baseline	P32_End	baseline	end_EEN	Subdoligranulum	0.01508515815085158	0.0	-0.01508515815085158
P4	P4_Baseline	P4_End	baseline	end_EEN	Subdoligranulum	0.005837995621503284	0.0007220216606498195	-0.005115973960853465
P43	P43_Baseline	P43_End	baseline	end_EEN	Subdoligranulum	0.012192206550322734	0.00048192771084337347	-0.01171027883947936
P5	P5_Baseline	P5_End	baseline	end_EEN	Subdoligranulum	0.0	0.0	0.0
P52	P52_Baseline	P52_End	baseline	end_EEN	Subdoligranulum	0.013628620102214651	0.013092885375494072	-0.0005357347267205791
P54	P54_Baseline	P54_End	baseline	end_EEN	Subdoligranulum	0.1968886728245017	0.0	-0.1968886728245017
P55	P55_Baseline	P55_End	baseline	end_EEN	Subdoligranulum	0.0017002671848433326	0.033964095099466275	0.03226382791462294
P60	P60_Baseline	P60_End	baseline	end_EEN	Subdoligranulum	0.08149038461538462	0.0038938914577756143	-0.077596493157609
P62	P62_Baseline	P62_End	baseline	end_EEN	Subdoligranulum	0.12303221118914992	0.00024213075060532688	-0.1227900804385446
P65	P65_Baseline	P65_End	baseline	end_EEN	Subdoligranulum	0.001426872770511296	0.00363460140537921	0.0022077286348679143
P67	P67_Baseline	P67_End	baseline	end_EEN	Subdoligranulum	0.2237271131176323	0.001737835153922542	-0.22198927796370976
P7	P7_Baseline	P7_End	baseline	end_EEN	Subdoligranulum	0.0	0.0011904761904761906	0.0011904761904761906
P9	P9_Baseline	P9_End	baseline	end_EEN	Subdoligranulum	0.017063205960105743	0.0	-0.017063205960105743
P10	P10_Baseline	P10_End	baseline	end_EEN	Collinsella	0.14847161572052403	0.1074926542605289	-0.040978961459995134
P12	P12_Baseline	P12_End	baseline	end_EEN	Collinsella	0.047537786445636276	0.13950676982591875	0.09196898338028248
P18	P18_Baseline	P18_End	baseline	end_EEN	Collinsella	0.027718040621266427	0.2549019607843137	0.22718392016304728
P23	P23_Baseline	P23_End	baseline	end_EEN	Collinsella	0.12867734991628796	0.27319587628865977	0.1445185263723718
P26	P26_Baseline	P26_End	baseline	end_EEN	Collinsella	0.03478466635115949	0.3167112624665531	0.2819265961153936
P29	P29_Baseline	P29_End	baseline	end_EEN	Collinsella	0.10418671799807508	0.25113500597371563	0.14694828797564055
P32	P32_Baseline	P32_End	baseline	end_EEN	Collinsella	0.10948905109489052	0.16364515349286923	0.05415610239797872
P4	P4_Baseline	P4_End	baseline	end_EEN	Collinsella	0.045730965701775726	0.03200962695547533	-0.013721338746300396
P43	P43_Baseline	P43_End	baseline	end_EEN	Collinsella	0.12144393975615587	0.043373493975903614	-0.07807044578025227
P5	P5_Baseline	P5_End	baseline	end_EEN	Collinsella	0.0	0.0	0.0
P52	P52_Baseline	P52_End	baseline	end_EEN	Collinsella	0.08663908493550743	0.012351778656126482	-0.07428730627938095
P54	P54_Baseline	P54_End	baseline	end_EEN	Collinsella	0.00024307243558580456	0.0	-0.00024307243558580456
P55	P55_Baseline	P55_End	baseline	end_EEN	Collinsella	0.17488462472674277	0.024260067928190198	-0.15062455679855258
P60	P60_Baseline	P60_End	baseline	end_EEN	Collinsella	0.07860576923076923	0.017035775127768313	-0.061569994103000916
P62	P62_Baseline	P62_End	baseline	end_EEN	Collinsella	0.0004843787842092516	0.00024213075060532688	-0.00024224803360392474
P65	P65_Baseline	P65_End	baseline	end_EEN	Collinsella	0.006896551724137931	0.06760358614005331	0.06070703441591538
P67	P67_Baseline	P67_End	baseline	end_EEN	Collinsella	0.0218209179834462	0.15814299900695133	0.13632208102350513
P7	P7_Baseline	P7_End	baseline	end_EEN	Collinsella	0.00024277737314882253	0.0016666666666666668	0.0014238892935178442
P9	P9_Baseline	P9_End	baseline	end_EEN	Collinsella	0.05767844268204758	0.010533875987550874	-0.04714456669449671
P10	P10_Baseline	P10_End	baseline	end_EEN	Guyana	0.049490538573508006	0.027668952007835455	-0.02182158656567255
P12	P12_Baseline	P12_End	baseline	end_EEN	Guyana	0.027547537786445635	0.004352030947775629	-0.023195506838670006
P18	P18_Baseline	P18_End	baseline	end_EEN	Guyana	0.00023894862604540023	0.0	-0.00023894862604540023
P23	P23_Baseline	P23_End	baseline	end_EEN	Guyana	0.1353743123654628	0.0	-0.1353743123654628
P26	P26_Baseline	P26_End	baseline	end_EEN	Guyana	0.017037387600567912	0.018973485769885674	0.0019360981693177619
P29	P29_Baseline	P29_End	baseline	end_EEN	Guyana	0.04764196342637151	0.00023894862604540023	-0.04740301480032611
P32	P32_Baseline	P32_End	baseline	end_EEN	Guyana	0.08418491484184915	0.03795020546289582	-0.046234709378953326
P4	P4_Baseline	P4_End	baseline	end_EEN	Guyana	0.08148868888348333	0.07845968712394705	-0.0030290017595362845
P43	P43_Baseline	P43_End	baseline	end_EEN	Guyana	0.013148458044465695	0.00024096385542168674	-0.012907494189044008
P5	P5_Baseline	P5_End	baseline	end_EEN	Guyana	0.050620821394460364	0.00024096385542168674	-0.050379857539038675
P52	P52_Baseline	P52_End	baseline	end_EEN	Guyana	0.0	0.0	0.0
P54	P54_Baseline	P54_End	baseline	end_EEN	Guyana	0.14025279533300924	0.00024449877750611245	-0.14000829655550312
P55	P55_Baseline	P55_End	baseline	end_EEN	Guyana	0.026718484333252367	0.05021834061135371	0.023499856278101344
P60	P60_Baseline	P60_End	baseline	end_EEN	Guyana	0.10625	0.008761255779995133	-0.09748874422000486
P62	P62_Baseline	P62_End	baseline	end_EEN	Guyana	0.0002421893921046258	0.00024213075060532688	-5.8641499298931095e-08
P65	P65_Baseline	P65_End	baseline	end_EEN	Guyana	0.0033293697978596906	0.06348437121395686	0.06015500141609717
P67	P67_Baseline	P67_End	baseline	end_EEN	Guyana	0.04339102081765739	0.013902681231380337	-0.02948833958627705
P7	P7_Baseline	P7_End	baseline	end_EEN	Guyana	0.0	0.0007142857142857143	0.0007142857142857143
P9	P9_Baseline	P9_End	baseline	end_EEN	Guyana	0.13530401345830328	0.00047881254488867607	-0.1348252009134146
P10	P10_Baseline	P10_End	baseline	end_EEN	Blautia	0.2069383794274624	0.05264446620959843	-0.15429391321786398
P12	P12_Baseline	P12_End	baseline	end_EEN	Blautia	0.05558264261335934	0.12330754352030948	0.06772490090695014
P18	P18_Baseline	P18_End	baseline	end_EEN	Blautia	0.0009557945041816009	0.09540889526542325	0.09445310076124165
P23	P23_Baseline	P23_End	baseline	end_EEN	Blautia	0.19469026548672566	0.0066273932253313695	-0.1880628722613943
P26	P26_Baseline	P26_End	baseline	end_EEN	Blautia	0.22574538570752484	0.011189491607881293	-0.21455589409964354
P29	P29_Baseline	P29_End	baseline	end_EEN	Blautia	0.04836381135707411	0.43775388291517325	0.3893900715580991
P32	P32_Baseline	P32_End	baseline	end_EEN	Blautia	0.18004866180048662	0.11312545322697606	-0.06692320857351056
P4	P4_Baseline	P4_End	baseline	end_EEN	Blautia	0.038190221357333985	0.04428399518652226	0.006093773829188277
P43	P43_Baseline	P43_End	baseline	end_EEN	Blautia	0.14941429595983743	0.13349397590361445	-0.015920320056222986
P5	P5_Baseline	P5_End	baseline	end_EEN	Blautia	0.16332378223495703	0.059759036144578316	-0.10356474609037872
P52	P52_Baseline	P52_End	baseline	end_EEN	Blautia	0.292771963981504	0.10820158102766798	-0.18457038295383604
P54	P54_Baseline	P54_End	baseline	end_EEN	Blautia	0.32912007778317937	0.00024449877750611245	-0.32887557900567327
P55	P55_Baseline	P55_End	baseline	end_EEN	Blautia	0.14670876852076756	0.1969917515769044	0.05028298305613685
P60	P60_Baseline	P60_End	baseline	end_EEN	Blautia	0.19591346153846154	0.045023119980530546	-0.150890341557931
P62	P62_Baseline	P62_End	baseline	end_EEN	Blautia	0.08670380237345604	0.0007263922518159806	-0.08597741012164006
P65	P65_Baseline	P65_End	baseline	end_EEN	Blautia	0.000713436385255648	0.17009934577174704	0.1693859093864914
P67	P67_Baseline	P67_End	baseline	end_EEN	Blautia	0.1000752445447705	0.013157894736842105	-0.0869173498079284
P7	P7_Baseline	P7_End	baseline	end_EEN	Blautia	0.13425588735129887	0.5190476190476191	0.3847917316963202
P9	P9_Baseline	P9_End	baseline	end_EEN	Blautia	0.16342225426580148	0.00861862580799617	-0.15480362845780532
P10	P10_Baseline	P10_End	baseline	end_EEN	Bifidobacterium	0.0732654051431344	0.0002448579823702253	-0.07302054716076417
P12	P12_Baseline	P12_End	baseline	end_EEN	Bifidobacterium	0.1635787420770356	0.03554158607350097	-0.12803715600353463
P18	P18_Baseline	P18_End	baseline	end_EEN	Bifidobacterium	0.02795698924731183	0.12314681970349116	0.09518983045617933
P23	P23_Baseline	P23_End	baseline	end_EEN	Bifidobacterium	0.09471418320975843	0.1796759941089838	0.08496181089922537
P26	P26_Baseline	P26_End	baseline	end_EEN	Bifidobacterium	0.24940842404164695	0.0017027487229384578	-0.2477056753187085
P29	P29_Baseline	P29_End	baseline	end_EEN	Bifidobacterium	0.06713185755534168	0.15675029868578255	0.08961844113044087
P32	P32_Baseline	P32_End	baseline	end_EEN	Bifidobacterium	0.051094890510948905	0.001692047377326565	-0.04940284313362234
P4	P4_Baseline	P4_End	baseline	end_EEN	Bifidobacterium	0.13159815130138652	0.03176895306859206	-0.09982919823279446
P43	P43_Baseline	P43_End	baseline	end_EEN	Bifidobacterium	0.02701410470953861	0.014939759036144579	-0.01207434567339403
P5	P5_Baseline	P5_End	baseline	end_EEN	Bifidobacterium	0.3825214899713467	0.033012048192771086	-0.3495094417785756
P52	P52_Baseline	P52_End	baseline	end_EEN	Bifidobacterium	0.0817717206132879	0.35202569169960474	0.2702539710863168
P54	P54_Baseline	P54_End	baseline	end_EEN	Bifidobacterium	0.00024307243558580456	0.0	-0.00024307243558580456
P55	P55_Baseline	P55_End	baseline	end_EEN	Bifidobacterium	0.0014573718727228565	0.005822416302765648	0.0043650444300427915
P60	P60_Baseline	P60_End	baseline	end_EEN	Bifidobacterium	0.01706730769230769	0.1657337551715746	0.1486664474792669
P62	P62_Baseline	P62_End	baseline	end_EEN	Bifidobacterium	0.0002421893921046258	0.005084745762711864	0.004842556370607238
P65	P65_Baseline	P65_End	baseline	end_EEN	Bifidobacterium	0.20261593341260403	0.2711412648412891	0.06852533142868505
P67	P67_Baseline	P67_End	baseline	end_EEN	Bifidobacterium	0.17180837722598444	0.006951340615690168	-0.16485703661029427
P7	P7_Baseline	P7_End	baseline	end_EEN	Bifidobacterium	0.1269725661568342	0.0011904761904761906	-0.125782089966358
P9	P9_Baseline	P9_End	baseline	end_EEN	Bifidobacterium	0.06488824801730353	0.0	-0.06488824801730353
P10	P10_Baseline	P10_End	baseline	end_EEN	Bacteroides	0.0	0.03550440744368266	0.03550440744368266
P12	P12_Baseline	P12_End	baseline	end_EEN	Bacteroides	0.044124817162359824	0.022243713733075435	-0.021881103429284388
P18	P18_Baseline	P18_End	baseline	end_EEN	Bacteroides	0.017443249701314216	0.00047824007651841227	-0.016965009624795805
P23	P23_Baseline	P23_End	baseline	end_EEN	Bacteroides	0.0016742406122937097	0.017427589592538047	0.015753348980244337
P26	P26_Baseline	P26_End	baseline	end_EEN	Bacteroides	0.001419782300047326	0.10630017027487229	0.10488038797482496
P29	P29_Baseline	P29_End	baseline	end_EEN	Bacteroides	0.007459095283926853	0.0007168458781362007	-0.0067422494057906525
P32	P32_Baseline	P32_End	baseline	end_EEN	Bacteroides	0.0012165450121654502	0.0036258158085569255	0.002409270796391475
P4	P4_Baseline	P4_End	baseline	end_EEN	Bacteroides	0.00048649963512527365	0.0021660649819494585	0.0016795653468241849
P43	P43_Baseline	P43_End	baseline	end_EEN	Bacteroides	0.0002390628735357399	0.15228915662650602	0.1520500937529703
P5	P5_Baseline	P5_End	baseline	end_EEN	Bacteroides	0.0004775549188156638	0.0	-0.0004775549188156638
P52	P52_Baseline	P52_End	baseline	end_EEN	Bacteroides	0.0009734728644439036	0.052618577075098816	0.051645104210654914
P54	P54_Baseline	P54_End	baseline	end_EEN	Bacteroides	0.001701507049100632	0.0	-0.001701507049100632
P55	P55_Baseline	P55_End	baseline	end_EEN	Bacteroides	0.002428953121204761	0.003396409509946628	0.000967456388741867
P60	P60_Baseline	P60_End	baseline	end_EEN	Bacteroides	0.0009615384615384616	0.0007301046483329277	-0.0002314338132055339
P62	P62_Baseline	P62_End	baseline	end_EEN	Bacteroides	0.0741099539840155	0.17699757869249394	0.10288762470847844
P65	P65_Baseline	P65_End	baseline	end_EEN	Bacteroides	0.00023781212841854935	0.001696147322510298	0.0014583351940917486
P67	P67_Baseline	P67_End	baseline	end_EEN	Bacteroides	0.0007524454477050414	0.019364448857994043	0.018612003410289003
P7	P7_Baseline	P7_End	baseline	end_EEN	Bacteroides	0.0033988832240835153	0.002857142857142857	-0.0005417403669406582
P9	P9_Baseline	P9_End	baseline	end_EEN	Bacteroides	0.0009613073780341264	0.00023940627244433804	-0.0007219011055897883
P10	P10_Baseline	P10_End	baseline	end_EEN	Anaerococcus	0.0	0.0	0.0
P12	P12_Baseline	P12_End	baseline	end_EEN	Anaerococcus	0.00024378352023403217	0.0	-0.00024378352023403217
P18	P18_Baseline	P18_End	baseline	end_EEN	Anaerococcus	0.014336917562724014	0.0	-0.014336917562724014
P23	P23_Baseline	P23_End	baseline	end_EEN	Anaerococcus	0.0	0.0	0.0
P26	P26_Baseline	P26_End	baseline	end_EEN	Anaerococcus	0.0	0.00024324981756263683	0.00024324981756263683
P29	P29_Baseline	P29_End	baseline	end_EEN	Anaerococcus	0.0	0.0	0.0
P32	P32_Baseline	P32_End	baseline	end_EEN	Anaerococcus	0.0	0.0	0.0
P4	P4_Baseline	P4_End	baseline	end_EEN	Anaerococcus	0.0	0.0	0.0
P43	P43_Baseline	P43_End	baseline	end_EEN	Anaerococcus	0.0	0.0	0.0
P5	P5_Baseline	P5_End	baseline	end_EEN	Anaerococcus	0.0	0.00024096385542168674	0.00024096385542168674
P52	P52_Baseline	P52_End	baseline	end_EEN	Anaerococcus	0.0034071550255536627	0.0037055335968379445	0.0002983785712842818
P54	P54_Baseline	P54_End	baseline	end_EEN	Anaerococcus	0.0	0.36039119804400976	0.36039119804400976
P55	P55_Baseline	P55_End	baseline	end_EEN	Anaerococcus	0.00048579062424095217	0.0	-0.00048579062424095217
P60	P60_Baseline	P60_End	baseline	end_EEN	Anaerococcus	0.0007211538461538462	0.0	-0.0007211538461538462
P62	P62_Baseline	P62_End	baseline	end_EEN	Anaerococcus	0.007992249939452653	0.07433414043583535	0.0663418904963827
P65	P65_Baseline	P65_End	baseline	end_EEN	Anaerococcus	0.055410225921522	0.0	-0.055410225921522
P67	P67_Baseline	P67_End	baseline	end_EEN	Anaerococcus	0.0	0.0	0.0
P7	P7_Baseline	P7_End	baseline	end_EEN	Anaerococcus	0.0	0.0	0.0
P9	P9_Baseline	P9_End	baseline	end_EEN	Anaerococcus	0.0002403268445085316	0.0	-0.0002403268445085316
P10	P10_Baseline	P10_End	baseline	end_EEN	Erysipelotrichaceae_unclassified	0.000727802037845706	0.00514201762977473	0.004414215591929024
P12	P12_Baseline	P12_End	baseline	end_EEN	Erysipelotrichaceae_unclassified	0.006094588005850805	0.17577369439071566	0.16967910638486486
P18	P18_Baseline	P18_End	baseline	end_EEN	Erysipelotrichaceae_unclassified	0.0	0.013629842180774749	0.013629842180774749
P23	P23_Baseline	P23_End	baseline	end_EEN	Erysipelotrichaceae_unclassified	0.0	0.0029455081001472753	0.0029455081001472753
P26	P26_Baseline	P26_End	baseline	end_EEN	Erysipelotrichaceae_unclassified	0.000236630383341221	0.020189734857698857	0.019953104474357636
P29	P29_Baseline	P29_End	baseline	end_EEN	Erysipelotrichaceae_unclassified	0.00024061597690086623	0.00047789725209080046	0.00023728127518993423
P32	P32_Baseline	P32_End	baseline	end_EEN	Erysipelotrichaceae_unclassified	0.00072992700729927	0.00676818950930626	0.006038262502006991
P4	P4_Baseline	P4_End	baseline	end_EEN	Erysipelotrichaceae_unclassified	0.00024324981756263683	0.0009626955475330926	0.0007194457299704558
P43	P43_Baseline	P43_End	baseline	end_EEN	Erysipelotrichaceae_unclassified	0.0002390628735357399	0.0	-0.0002390628735357399
P5	P5_Baseline	P5_End	baseline	end_EEN	Erysipelotrichaceae_unclassified	0.0028653295128939827	0.15951807228915663	0.15665274277626265
P52	P52_Baseline	P52_End	baseline	end_EEN	Erysipelotrichaceae_unclassified	0.022389875882209784	0.0133399209486166	-0.009049954933593184
P54	P54_Baseline	P54_End	baseline	end_EEN	Erysipelotrichaceae_unclassified	0.008264462809917356	0.0	-0.008264462809917356
P55	P55_Baseline	P55_End	baseline	end_EEN	Erysipelotrichaceae_unclassified	0.008987126548457614	0.00024260067928190198	-0.008744525869175712
P60	P60_Baseline	P60_End	baseline	end_EEN	Erysipelotrichaceae_unclassified	0.0026442307692307694	0.0009734728644439036	-0.0016707579047868658
P62	P62_Baseline	P62_End	baseline	end_EEN	Erysipelotrichaceae_unclassified	0.022281424073625575	0.010653753026634382	-0.011627671046991193
P65	P65_Baseline	P65_End	baseline	end_EEN	Erysipelotrichaceae_unclassified	0.000713436385255648	0.0	-0.000713436385255648
P67	P67_Baseline	P67_End	baseline	end_EEN	Erysipelotrichaceae_unclassified	0.00025081514923501377	0.03252234359483615	0.03227152844560113
P7	P7_Baseline	P7_End	baseline	end_EEN	Erysipelotrichaceae_unclassified	0.04734158776402039	0.009285714285714286	-0.03805587347830611
P9	P9_Baseline	P9_End	baseline	end_EEN	Erysipelotrichaceae_unclassified	0.0	0.00023940627244433804	0.00023940627244433804
P10	P10_Baseline	P10_End	baseline	end_EEN	Peptostreptococcus	0.0	0.0	0.0
P12	P12_Baseline	P12_End	baseline	end_EEN	Peptostreptococcus	0.004388103364212579	0.0	-0.004388103364212579
P18	P18_Baseline	P18_End	baseline	end_EEN	Peptostreptococcus	0.26594982078853047	0.0007173601147776184	-0.26523246067375283
P23	P23_Baseline	P23_End	baseline	end_EEN	Peptostreptococcus	0.0	0.0	0.0
P26	P26_Baseline	P26_End	baseline	end_EEN	Peptostreptococcus	0.0	0.0	0.0
P29	P29_Baseline	P29_End	baseline	end_EEN	Peptostreptococcus	0.0	0.0	0.0
P32	P32_Baseline	P32_End	baseline	end_EEN	Peptostreptococcus	0.0	0.0	0.0
P4	P4_Baseline	P4_End	baseline	end_EEN	Peptostreptococcus	0.0	0.00024067388688327315	0.00024067388688327315
P43	P43_Baseline	P43_End	baseline	end_EEN	Peptostreptococcus	0.0	0.0	0.0
P5	P5_Baseline	P5_End	baseline	end_EEN	Peptostreptococcus	0.0	0.0	0.0
P52	P52_Baseline	P52_End	baseline	end_EEN	Peptostreptococcus	0.0	0.003458498023715415	0.003458498023715415
P54	P54_Baseline	P54_End	baseline	end_EEN	Peptostreptococcus	0.0	0.0	0.0
P55	P55_Baseline	P55_End	baseline	end_EEN	Peptostreptococcus	0.0	0.0	0.0
P60	P60_Baseline	P60_End	baseline	end_EEN	Peptostreptococcus	0.0019230769230769232	0.0	-0.0019230769230769232
P62	P62_Baseline	P62_End	baseline	end_EEN	Peptostreptococcus	0.04650036328408816	0.009443099273607748	-0.037057264010480415
P65	P65_Baseline	P65_End	baseline	end_EEN	Peptostreptococcus	0.0	0.0	0.0
P67	P67_Baseline	P67_End	baseline	end_EEN	Peptostreptococcus	0.0	0.0	0.0
P7	P7_Baseline	P7_End	baseline	end_EEN	Peptostreptococcus	0.0	0.0	0.0
P9	P9_Baseline	P9_End	baseline	end_EEN	Peptostreptococcus	0.0	0.0	0.0
