# Supplementary material for: Baseline gut microbiome features associated with fecal calprotectin response to exclusive enteral nutrition in pediatric Crohn’s disease
Source: Front Pediatr. 2026 Jun 8;14:1833193. doi: 10.3389/fped.2026.1833193 (PMC13284047; doi:10.3389/fped.2026.1833193)
Supplement: Supplementary file 1 [file Datasheet1.zip › Source_Data/Fig3_followup_taxa_points.tsv]

timepoint	genus	sample_id	response_label_subject	rel_abund
followup	Anaerococcus	P12_FollowUp	NR	0.00023894862604540023
followup	Anaerococcus	P23_FollowUp	NR	0.0
followup	Anaerococcus	P26_FollowUp	NR	0.00024142926122646064
followup	Anaerococcus	P32_FollowUp	NR	0.0
followup	Anaerococcus	P43_FollowUp	NR	0.0
followup	Anaerococcus	P4_FollowUp	NR	0.0
followup	Anaerococcus	P7_FollowUp	NR	0.0007263922518159806
followup	Anaerococcus	P9_FollowUp	NR	0.0
followup	Anaerococcus	P10_FollowUp	R	0.0009601536245799327
followup	Anaerococcus	P54_FollowUp	R	0.0007532011046949536
followup	Anaerococcus	P55_FollowUp	R	0.0002416626389560174
followup	Anaerococcus	P5_FollowUp	R	0.0
followup	Anaerococcus	P67_FollowUp	R	0.0
followup	Bacteroides	P12_FollowUp	NR	0.00023894862604540023
followup	Bacteroides	P23_FollowUp	NR	0.0002390057361376673
followup	Bacteroides	P26_FollowUp	NR	0.023660067600193145
followup	Bacteroides	P32_FollowUp	NR	0.002686202686202686
followup	Bacteroides	P43_FollowUp	NR	0.0007223693715386468
followup	Bacteroides	P4_FollowUp	NR	0.002176541717049577
followup	Bacteroides	P7_FollowUp	NR	0.003389830508474576
followup	Bacteroides	P9_FollowUp	NR	0.004584942084942085
followup	Bacteroides	P10_FollowUp	R	0.005760921747479597
followup	Bacteroides	P54_FollowUp	R	0.0007532011046949536
followup	Bacteroides	P55_FollowUp	R	0.0038666022232962784
followup	Bacteroides	P5_FollowUp	R	0.0
followup	Bacteroides	P67_FollowUp	R	0.0456575682382134
followup	Bifidobacterium	P12_FollowUp	NR	0.1959378733572282
followup	Bifidobacterium	P23_FollowUp	NR	0.16347992351816443
followup	Bifidobacterium	P26_FollowUp	NR	0.15861902462578464
followup	Bifidobacterium	P32_FollowUp	NR	0.04932844932844933
followup	Bifidobacterium	P43_FollowUp	NR	0.046231639778473395
followup	Bifidobacterium	P4_FollowUp	NR	0.08295042321644498
followup	Bifidobacterium	P7_FollowUp	NR	0.003389830508474576
followup	Bifidobacterium	P9_FollowUp	NR	0.00048262548262548264
followup	Bifidobacterium	P10_FollowUp	R	0.006240998559769563
followup	Bifidobacterium	P54_FollowUp	R	0.0
followup	Bifidobacterium	P55_FollowUp	R	0.0002416626389560174
followup	Bifidobacterium	P5_FollowUp	R	0.2767791184437331
followup	Bifidobacterium	P67_FollowUp	R	0.008188585607940446
followup	Blautia	P12_FollowUp	NR	0.0941457586618877
followup	Blautia	P23_FollowUp	NR	0.13503824091778202
followup	Blautia	P26_FollowUp	NR	0.1846933848382424
followup	Blautia	P32_FollowUp	NR	0.2236874236874237
followup	Blautia	P43_FollowUp	NR	0.11220804237900313
followup	Blautia	P4_FollowUp	NR	0.05538089480048368
followup	Blautia	P7_FollowUp	NR	0.34334140435835353
followup	Blautia	P9_FollowUp	NR	0.08108108108108109
followup	Blautia	P10_FollowUp	R	0.07225156024963994
followup	Blautia	P54_FollowUp	R	0.07883504895807181
followup	Blautia	P55_FollowUp	R	0.19816336394393427
followup	Blautia	P5_FollowUp	R	0.09086431913321842
followup	Blautia	P67_FollowUp	R	0.1260545905707196
followup	Collinsella	P12_FollowUp	NR	0.13835125448028673
followup	Collinsella	P23_FollowUp	NR	0.13336520076481836
followup	Collinsella	P26_FollowUp	NR	0.0637373249637856
followup	Collinsella	P32_FollowUp	NR	0.11916971916971918
followup	Collinsella	P43_FollowUp	NR	0.08186852877437997
followup	Collinsella	P4_FollowUp	NR	0.139540507859734
followup	Collinsella	P7_FollowUp	NR	0.0
followup	Collinsella	P9_FollowUp	NR	0.12234555984555985
followup	Collinsella	P10_FollowUp	R	0.0007201152184349496
followup	Collinsella	P54_FollowUp	R	0.00025106703489831785
followup	Collinsella	P55_FollowUp	R	0.0374577090381827
followup	Collinsella	P5_FollowUp	R	0.05934498891898547
followup	Collinsella	P67_FollowUp	R	0.04813895781637717
followup	Erysipelotrichaceae_unclassified	P12_FollowUp	NR	0.0
followup	Erysipelotrichaceae_unclassified	P23_FollowUp	NR	0.0011950286806883365
followup	Erysipelotrichaceae_unclassified	P26_FollowUp	NR	0.00386286817962337
followup	Erysipelotrichaceae_unclassified	P32_FollowUp	NR	0.0
followup	Erysipelotrichaceae_unclassified	P43_FollowUp	NR	0.00024078979051288225
followup	Erysipelotrichaceae_unclassified	P4_FollowUp	NR	0.0012091898428053204
followup	Erysipelotrichaceae_unclassified	P7_FollowUp	NR	0.022518159806295398
followup	Erysipelotrichaceae_unclassified	P9_FollowUp	NR	0.0
followup	Erysipelotrichaceae_unclassified	P10_FollowUp	R	0.00024003840614498319
followup	Erysipelotrichaceae_unclassified	P54_FollowUp	R	0.007532011046949535
followup	Erysipelotrichaceae_unclassified	P55_FollowUp	R	0.0004833252779120348
followup	Erysipelotrichaceae_unclassified	P5_FollowUp	R	0.003447426742181729
followup	Erysipelotrichaceae_unclassified	P67_FollowUp	R	0.00024813895781637717
followup	Guyana	P12_FollowUp	NR	0.044683393070489845
followup	Guyana	P23_FollowUp	NR	0.1541586998087954
followup	Guyana	P26_FollowUp	NR	0.031627233220666344
followup	Guyana	P32_FollowUp	NR	0.15115995115995115
followup	Guyana	P43_FollowUp	NR	0.006982903924873585
followup	Guyana	P4_FollowUp	NR	0.04353083434099154
followup	Guyana	P7_FollowUp	NR	0.0
followup	Guyana	P9_FollowUp	NR	0.12886100386100385
followup	Guyana	P10_FollowUp	R	0.015602496399423908
followup	Guyana	P54_FollowUp	R	0.00025106703489831785
followup	Guyana	P55_FollowUp	R	0.023924601256645722
followup	Guyana	P5_FollowUp	R	0.0
followup	Guyana	P67_FollowUp	R	0.05583126550868486
followup	Holdemanella	P12_FollowUp	NR	0.0009557945041816009
followup	Holdemanella	P23_FollowUp	NR	0.0
followup	Holdemanella	P26_FollowUp	NR	0.0079671656204732
followup	Holdemanella	P32_FollowUp	NR	0.0009768009768009768
followup	Holdemanella	P43_FollowUp	NR	0.09342643871899832
followup	Holdemanella	P4_FollowUp	NR	0.31487303506650544
followup	Holdemanella	P7_FollowUp	NR	0.0012106537530266344
followup	Holdemanella	P9_FollowUp	NR	0.3182915057915058
followup	Holdemanella	P10_FollowUp	R	0.0007201152184349496
followup	Holdemanella	P54_FollowUp	R	0.0
followup	Holdemanella	P55_FollowUp	R	0.0
followup	Holdemanella	P5_FollowUp	R	0.0007387343018960847
followup	Holdemanella	P67_FollowUp	R	0.00024813895781637717
followup	Peptostreptococcus	P12_FollowUp	NR	0.00023894862604540023
followup	Peptostreptococcus	P23_FollowUp	NR	0.0
followup	Peptostreptococcus	P26_FollowUp	NR	0.00024142926122646064
followup	Peptostreptococcus	P32_FollowUp	NR	0.0
followup	Peptostreptococcus	P43_FollowUp	NR	0.00024078979051288225
followup	Peptostreptococcus	P4_FollowUp	NR	0.0
followup	Peptostreptococcus	P7_FollowUp	NR	0.0
followup	Peptostreptococcus	P9_FollowUp	NR	0.0
followup	Peptostreptococcus	P10_FollowUp	R	0.0009601536245799327
followup	Peptostreptococcus	P54_FollowUp	R	0.0
followup	Peptostreptococcus	P55_FollowUp	R	0.0
followup	Peptostreptococcus	P5_FollowUp	R	0.0
followup	Peptostreptococcus	P67_FollowUp	R	0.0
followup	Subdoligranulum	P12_FollowUp	NR	0.03082437275985663
followup	Subdoligranulum	P23_FollowUp	NR	0.0007170172084130019
followup	Subdoligranulum	P26_FollowUp	NR	0.022935779816513763
followup	Subdoligranulum	P32_FollowUp	NR	0.018803418803418803
followup	Subdoligranulum	P43_FollowUp	NR	0.003852636648206116
followup	Subdoligranulum	P4_FollowUp	NR	0.0007255139056831923
followup	Subdoligranulum	P7_FollowUp	NR	0.0007263922518159806
followup	Subdoligranulum	P9_FollowUp	NR	0.016650579150579152
followup	Subdoligranulum	P10_FollowUp	R	0.01200192030724916
followup	Subdoligranulum	P54_FollowUp	R	0.0
followup	Subdoligranulum	P55_FollowUp	R	0.01836636056065732
followup	Subdoligranulum	P5_FollowUp	R	0.18936222605269637
followup	Subdoligranulum	P67_FollowUp	R	0.08759305210918114
