# Supplementary material for: Baseline gut microbiome features associated with fecal calprotectin response to exclusive enteral nutrition in pediatric Crohn’s disease
Source: Front Pediatr. 2026 Jun 8;14:1833193. doi: 10.3389/fped.2026.1833193 (PMC13284047; doi:10.3389/fped.2026.1833193)
Supplement: Supplementary file 1 [file Datasheet1.zip › Source_Data/Fig2_key_metabolites.tsv]

cohort	assay	source_table	comparison	metabolite_or_panel	unit_hint	timepoint_a	timepoint_b	value_a	value_b	median_a	median_b	direction_median_a_to_b	p_global	posthoc_T0_vs_T2	notes
PRJEB14084	HPLC	MOESM2_table_04	HC_and_CD_T0_T1_T2_T3_global	Total amino acids (µM, median (IQR))	µM	T0	T2	10745 (7241−13668)	9479 (6373−11508)	10745.0	9479.0	decrease	<0.0001	No	Median(IQR) extracted from Supplementary Table 7 (HPLC). p_global is Kruskal–Wallis across HC+T0+T1+T2+T3; posthoc_T0_vs_T2 is Dunn’s multiple comparison result; no per-sample values in supplement.
PRJEB14084	HPLC	MOESM2_table_04	HC_and_CD_T0_T1_T2_T3_global	Tryptophan (µM, median (IQR))	µM	T0	T2	72 (45−106)	56 (43−76)	72.0	56.0	decrease	<0.0001	No	Median(IQR) extracted from Supplementary Table 7 (HPLC). p_global is Kruskal–Wallis across HC+T0+T1+T2+T3; posthoc_T0_vs_T2 is Dunn’s multiple comparison result; no per-sample values in supplement.
PRJEB14084	HPLC	MOESM2_table_07	HC_and_CD_T0_T1_T2_T3_global	Bile acid hydrophobicity index (median (IQR))	mM_or_percent	T0	T2	0.73 (0.35−0.73)	0.74 (0.67−0.78)	0.73	0.74	increase	<0.0001	No	Median(IQR) extracted from Supplementary Table 10 (HPLC). p_global is Kruskal–Wallis across HC+T0+T1+T2+T3; posthoc_T0_vs_T2 is Dunn’s multiple comparison result; no per-sample values in supplement.
PRJEB14084	HPLC	MOESM2_table_07	HC_and_CD_T0_T1_T2_T3_global	% secondary bile acids (median (IQR))	mM_or_percent	T0	T2	86.1% (46.9−94.7)	94.1% (88.3−98.1)	86.1	94.1	increase	0.0498	No	Median(IQR) extracted from Supplementary Table 10 (HPLC). p_global is Kruskal–Wallis across HC+T0+T1+T2+T3; posthoc_T0_vs_T2 is Dunn’s multiple comparison result; no per-sample values in supplement.
PRJEB14084	HPLC	MOESM2_table_07	HC_and_CD_T0_T1_T2_T3_global	Total bile acid concentration (mM, median (IQR))	mM_or_percent	T0	T2	0.95 (0.43−1.80)	0.92 (0.53−2.37)	0.95	0.92	decrease	0.0884	No	Median(IQR) extracted from Supplementary Table 10 (HPLC). p_global is Kruskal–Wallis across HC+T0+T1+T2+T3; posthoc_T0_vs_T2 is Dunn’s multiple comparison result; no per-sample values in supplement.
