# Supplementary material for: Baseline gut microbiome features associated with fecal calprotectin response to exclusive enteral nutrition in pediatric Crohn’s disease
Source: Front Pediatr. 2026 Jun 8;14:1833193. doi: 10.3389/fped.2026.1833193 (PMC13284047; doi:10.3389/fped.2026.1833193)
Supplement: Supplementary file 1 [file Datasheet1.zip › Source_Data/Fig5_genus_direction_concordance_by_genus.tsv]

genus	n_contrasts	n_concordant	all_concordant	prj14084_direction	prj14084_beta_clr_R_minus_NR
Eggerthella	2	2	True	higher_in_NR	-0.437173251948364
Streptococcus	2	2	True	higher_in_NR	-0.375702741494532
Barnesiella	1	1	True	higher_in_NR	-0.57113879731799
Blautia	1	1	True	higher_in_NR	-0.5613333799776417
Butyricicoccus	1	1	True	higher_in_NR	-3.5832874811508866
Faecalibacterium	1	1	True	higher_in_NR	-0.7922025220350717
Parabacteroides	1	1	True	higher_in_NR	-0.7728315264522667
Parvimonas	2	0	False	higher_in_R	0.8559388853139787
Actinomyces	1	0	False	higher_in_R	1.2434764330589645
Dialister	1	0	False	higher_in_R	0.1547603752640425
Sutterella	1	0	False	higher_in_R	1.1985746316125132
Veillonella	1	0	False	higher_in_R	0.3479382532033854
