# Supplementary material for: Baseline gut microbiome features associated with fecal calprotectin response to exclusive enteral nutrition in pediatric Crohn’s disease
Source: Front Pediatr. 2026 Jun 8;14:1833193. doi: 10.3389/fped.2026.1833193 (PMC13284047; doi:10.3389/fped.2026.1833193)
Supplement: Supplementary file 1 [file Datasheet1.zip › Source_Data/Fig4_performance_summary.tsv]

feature_level	metric	mean	median	ci95_low	ci95_high	repeats	outer_cv	inner_cv	model	notes
Genus	brier	0.2811871203818375	0.26665990054728406	0.22679861445441593	0.3854731281505665	200	StratifiedKFold(n_splits=3, shuffle=True)	StratifiedKFold(n_splits=3, shuffle=True)	logreg_l2_balanced + CLR (C tuned on inner CV)	Derived from repeated nested CV out-of-fold predictions; small-N feasibility only.
OTU	brier	0.2366501008873828	0.23328519729613634	0.20219545657260435	0.2782610214424688	200	StratifiedKFold(n_splits=3, shuffle=True)	StratifiedKFold(n_splits=3, shuffle=True)	logreg_l2_balanced + CLR (C tuned on inner CV)	Derived from repeated nested CV out-of-fold predictions; small-N feasibility only.
Genus	pr_auc	0.48524200151360075	0.4683379733012086	0.367833269671505	0.658561056998557	200	StratifiedKFold(n_splits=3, shuffle=True)	StratifiedKFold(n_splits=3, shuffle=True)	logreg_l2_balanced + CLR (C tuned on inner CV)	Derived from repeated nested CV out-of-fold predictions; small-N feasibility only.
OTU	pr_auc	0.6713997720518861	0.6712549603174602	0.47145434120617946	0.8538819513819513	200	StratifiedKFold(n_splits=3, shuffle=True)	StratifiedKFold(n_splits=3, shuffle=True)	logreg_l2_balanced + CLR (C tuned on inner CV)	Derived from repeated nested CV out-of-fold predictions; small-N feasibility only.
Genus	roc_auc	0.5	0.5	0.3	0.6878125	200	StratifiedKFold(n_splits=3, shuffle=True)	StratifiedKFold(n_splits=3, shuffle=True)	logreg_l2_balanced + CLR (C tuned on inner CV)	Derived from repeated nested CV out-of-fold predictions; small-N feasibility only.
OTU	roc_auc	0.6548125	0.6625	0.45	0.85	200	StratifiedKFold(n_splits=3, shuffle=True)	StratifiedKFold(n_splits=3, shuffle=True)	logreg_l2_balanced + CLR (C tuned on inner CV)	Derived from repeated nested CV out-of-fold predictions; small-N feasibility only.
