# Supplementary material for: Baseline gut microbiome features associated with fecal calprotectin response to exclusive enteral nutrition in pediatric Crohn’s disease
Source: Front Pediatr. 2026 Jun 8;14:1833193. doi: 10.3389/fped.2026.1833193 (PMC13284047; doi:10.3389/fped.2026.1833193)
Supplement: Supplementary file 1 [file Datasheet1.zip › Source_Data/Fig3_nmr_persistence.tsv]

metabolite_or_panel	p_adj_NR_vs_controls_T3	p_adj_R_vs_controls_T3	sig_R_padj_lt_0_05	sig_NR_padj_lt_0_05
Putrescine	0.001	0.008	True	True
Tryptophan	0.001	0.027	True	True
Alanine	0.001	0.234	False	True
Cadaverine	0.001	0.069	False	True
Isoleucine	0.007	0.413	False	True
Lactate	0.002	0.072	False	True
Leucine	0.001	0.304	False	True
Phenylalanine	0.001	0.19	False	True
Propionate	0.001	0.203	False	True
Trimethylamine	0.001	0.497	False	True
Tyrosine	0.001	0.268	False	True
Valine	0.002	0.234	False	True
