# Supplementary material for: Baseline gut microbiome features associated with fecal calprotectin response to exclusive enteral nutrition in pediatric Crohn’s disease
Source: Front Pediatr. 2026 Jun 8;14:1833193. doi: 10.3389/fped.2026.1833193 (PMC13284047; doi:10.3389/fped.2026.1833193)
Supplement: Supplementary file 1 [file Datasheet1.zip › Source_Data/Fig3_followup_taxa_by_response.tsv]

timepoint	genus	n_R	n_NR	mean_rel_abund_R	ci95_low_R	ci95_high_R	mean_rel_abund_NR	ci95_low_NR	ci95_high_NR	diff_mean_NR_minus_R	p_ranksums_NR_vs_R
followup	Holdemanella	5	8	0.0003413976956294823	-0.00011612865977745642	0.0007989240510364211	0.09221267430393648	-0.02653442141255967	0.21095977002043265	0.091871276608307	0.019172484755223086
followup	Collinsella	5	8	0.02918256760537572	-0.004735191246054801	0.06310032645680624	0.09979726198228547	0.05901457795955294	0.140579946005018	0.07061469437690976	0.02810804014715179
followup	Guyana	5	8	0.019121886039930563	-0.009360604965120183	0.047604377044981314	0.07012550242334648	0.016482911876808115	0.12376809296988484	0.05100361638341591	0.1643292795380663
followup	Anaerococcus	5	8	0.00039100347364618077	-0.0001584202660110754	0.000940427213303437	0.00015084626738598016	-6.36973065942913e-05	0.00036538984136625166	-0.0002401572062602006	0.24156658696897282
followup	Bifidobacterium	5	8	0.05829007305007983	-0.0934320191934718	0.21001216529363145	0.08755247372695563	0.024026668933665993	0.15107827852024525	0.0292624006768758	0.24156658696897282
followup	Blautia	5	8	0.1132337765711168	0.048892648252255616	0.17757490488997799	0.15369702884053216	0.07477673174293935	0.23261732593812495	0.040463252269415356	0.379775474840949
followup	Subdoligranulum	5	8	0.061464711805956807	-0.03693747484981745	0.15986689846173108	0.011904463818060831	0.0019637809879255955	0.02184514664819607	-0.049560247987895975	0.46421431277103153
followup	Bacteroides	5	8	0.011207658662736847	-0.012879195730283715	0.03529451305575741	0.004712238541322973	-0.0018192732796119852	0.011243750362257932	-0.006495420121413874	0.5581846494226572
followup	Erysipelotrichaceae_unclassified	5	8	0.002390188086200932	-0.0015560645192398896	0.006336440691641753	0.0036282545374906635	-0.002844633540351952	0.01010114261533328	0.0012380664512897316	0.5581846494226572
followup	Peptostreptococcus	5	8	0.00019203072491598655	-0.0003411320413245892	0.0007251934911565623	9.014595972309288e-05	-1.3867707684056993e-05	0.00019415962713024276	-0.00010188476519289367	0.7696979437812898
