# Supplementary material for: Baseline gut microbiome features associated with fecal calprotectin response to exclusive enteral nutrition in pediatric Crohn’s disease
Source: Front Pediatr. 2026 Jun 8;14:1833193. doi: 10.3389/fped.2026.1833193 (PMC13284047; doi:10.3389/fped.2026.1833193)
Supplement: Supplementary file 1 [file Datasheet1.zip › Source_Data/Fig5_genus_direction_concordance_by_row.tsv]

external_comparison	genus	prj14084_beta_clr_R_minus_NR	prj14084_direction	external_metadata	external_interpreted_as_higher_in_worse	direction_concordant
PRJEB33603_Disease_Severity	Actinomyces	1.2434764330589645	higher_in_R	Highest in severe CD	True	False
PRJEB33603_Disease_Severity	Sutterella	1.1985746316125132	higher_in_R	Highest in severe CD	True	False
PRJEB33603_Disease_Severity	Parvimonas	0.8559388853139787	higher_in_R	Highest in severe CD	True	False
PRJEB33603_Disease_Severity	Veillonella	0.3479382532033854	higher_in_R	Highest in severe CD	True	False
PRJEB33603_Disease_Severity	Dialister	0.1547603752640425	higher_in_R	Highest in severe CD	True	False
PRJEB33603_Disease_Severity	Streptococcus	-0.375702741494532	higher_in_NR	Highest in severe CD	True	True
PRJEB33603_Disease_Severity	Eggerthella	-0.437173251948364	higher_in_NR	Highest in severe CD	True	True
PRJEB33603_Disease_Severity	Blautia	-0.5613333799776417	higher_in_NR	Highest in severe CD	True	True
PRJEB33603_Disease_Severity	Barnesiella	-0.57113879731799	higher_in_NR	Highest in severe CD	True	True
PRJEB33603_Disease_Severity	Parabacteroides	-0.7728315264522667	higher_in_NR	Highest in severe CD	True	True
PRJEB33603_Disease_Severity	Butyricicoccus	-3.5832874811508866	higher_in_NR	Highest in severe CD	True	True
PRJEB33603_High_vs_Low_FCP	Parvimonas	0.8559388853139787	higher_in_R	Higher in high FCP vs low	True	False
PRJEB33603_High_vs_Low_FCP	Streptococcus	-0.375702741494532	higher_in_NR	Higher in high FCP vs low	True	True
PRJEB33603_High_vs_Low_FCP	Eggerthella	-0.437173251948364	higher_in_NR	Higher in high FCP vs low	True	True
PRJEB33603_High_vs_Low_FCP	Faecalibacterium	-0.7922025220350717	higher_in_NR	Higher in high FCP vs low	True	True
