# Supplementary material for: Baseline gut microbiome features associated with fecal calprotectin response to exclusive enteral nutrition in pediatric Crohn’s disease
Source: Front Pediatr. 2026 Jun 8;14:1833193. doi: 10.3389/fped.2026.1833193 (PMC13284047; doi:10.3389/fped.2026.1833193)
Supplement: Supplementary file 1 [file Datasheet1.zip › README.txt]

Supplementary Source Data

Manuscript title:
Baseline Gut Microbiome Features Associated with Fecal Calprotectin Response to Exclusive Enteral Nutrition in Pediatric Crohn’s Disease

Contents:
- Source_Data/SOURCE_DATA_MAP.tsv: maps manuscript “Source Data 1–9” labels to the included tables.
- Source_Data/*.tsv: tab-separated source tables used to generate Figures 2–5.

Notes:
- These files correspond to the Zenodo archive cited in the manuscript (10.5281/zenodo.18815000).
- No participant-level metabolite measurements are included beyond what is available in the original source publication supplements.
